# Supplementary material for: Comparative Analysis of Gut Microbiome Community Structures in Different Populations of Asian Elephants in China and Their Correlation with Diet
Source: Genes (Basel). 2025 Apr 25;16(5):483. doi: 10.3390/genes16050483 (PMC12111563; doi:10.3390/genes16050483)
Supplement: Supplementary file 1 [file genes-16-00483-s001.zip]

Archive with 1 entries (1 files):
- genes-3574308-supplementary.xlsx
