# Supplementary material for: Comparative Analysis of Gut Microbiome Community Structures in Different Populations of Asian Elephants in China and Their Correlation with Diet
Source: Genes (Basel). 2025 Apr 25;16(5):483. doi: 10.3390/genes16050483 (PMC12111563; doi:10.3390/genes16050483)
Supplement: Supplementary file 1 [file genes-16-00483-s001.zip › genes-3574308-supplementary.xlsx]

## Sheet: Table S1
Supplementary Table S1: The overview information of the sample collected in this study
Sample ID	Captivity status	Sex	Age	Sampling time	Longitude	Latitude	Geographical population (Abbreviation)	DNA metabarcoding sequencing	Metagenomic sequencing
HE09	wild	unknown	unknown	2023-01-15	22.18076103°N	100.86373474°E	Banna-Pu'er (BP)	rbcL metabarcoding	Illumina
HE10	wild	unknown	unknown	2023-01-15	22.17841113°N	100.8603559°E		rbcL metabarcoding	Illumina
HE13	wild	unknown	unknown	2023-01-15	22.1775979°N	100.85962042°E		rbcL metabarcoding	Illumina
HE14	wild	unknown	unknown	2023-01-18	22.18335786°N	100.86042836°E		rbcL metabarcoding	Illumina
HE16	wild	unknown	unknown	2023-01-18	22.17543827°N	100.86016828°E		rbcL metabarcoding	Illumina
HE18	wild	unknown	unknown	2023-01-18	22.17960486°N	100.86066941°E		rbcL metabarcoding	Illumina
HE19	wild	unknown	unknown	2023-01-18	22.18418973°N	100.86454539°E		rbcL metabarcoding	Illumina
HE20	wild	unknown	unknown	2023-01-18	22.18412908°N	100.86620547°E		rbcL metabarcoding	Illumina
HE21	captive	male	1-year-old	2023-01-18	22.17766173°N	100.85928015°E	Rescue captive (RC)	rbcL metabarcoding	Illumina
HE22	captive	male	25-year-old	2023-01-18	22.17766173°N	100.85928015°E		rbcL metabarcoding	Illumina
HE23	captive	female	3-year-old	2023-01-19	22.17766173°N	100.85928015°E		rbcL metabarcoding	Illumina
HE24	captive	male	8-year-old	2023-01-19	22.17766173°N	100.85928015°E		rbcL metabarcoding	Illumina
HE25	captive	male	31-year-old	2023-01-19	22.17766173°N	100.85928015°E		rbcL metabarcoding	Illumina
HE27	captive	female	7-year-old	2023-01-19	22.17766173°N	100.85928015°E		rbcL metabarcoding	Illumina
HE28	captive	female	20-year-old	2023-01-19	22.17766173°N	100.85928015°E		rbcL metabarcoding	Illumina
HE30	captive	male	50-year-old	2023-01-19	22.17766173°N	100.85928015°E		rbcL metabarcoding	Illumina
HE31	captive	male	4-year-old	2023-01-19	22.17766173°N	100.85928015°E		rbcL metabarcoding	Illumina
HE32	captive	male	16-year-old	2023-01-19	22.17766173°N	100.85928015°E		rbcL metabarcoding	Illumina
HE33	captive	female	38-year-old	2023-01-19	22.17766173°N	100.85928015°E		rbcL metabarcoding	Illumina
HE34	wild	unknown	unknown	2023-01-20	22.18369329°N	100.86907561°E	Banna-Pu'er (BP)	rbcL metabarcoding	Illumina
HE35	wild	unknown	unknown	2023-01-20	22.18374511°N	100.86836274°E		rbcL metabarcoding	Illumina
HE36	wild	unknown	unknown	2023-01-20	22.18495954°N	100.86900998°E		rbcL metabarcoding	Illumina
HE37	wild	unknown	unknown	2023-01-20	22.18334556°N	100.86919084°E		rbcL metabarcoding	Illumina
HE38	wild	unknown	unknown	2023-01-20	22.17244027°N	100.85853387°E		rbcL metabarcoding	Illumina
HE41	wild	unknown	unknown	2023-01-20	22.17136709°N	100.85971137°E		rbcL metabarcoding	Illumina
HE42	wild	unknown	unknown	2023-01-20	22.17120196°N	100.85972476°E		rbcL metabarcoding	Illumina
HE43	wild	unknown	unknown	2023-01-21	22.18068956°N	100.86251421°E		rbcL metabarcoding	Illumina
HE44	wild	unknown	unknown	2023-01-21	22.17024055°N	100.86007037°E		rbcL metabarcoding	Illumina
HE45	wild	unknown	unknown	2023-01-21	22.17015342°N	100.86022443°E		rbcL metabarcoding	Illumina
HE46	wild	unknown	unknown	2023-01-21	22.17464845°N	100.85409874°E		rbcL metabarcoding	Illumina
HE47	wild	unknown	unknown	2023-01-21	22.1744135°N	100.85354687°E		rbcL metabarcoding	Illumina
HE48	wild	unknown	unknown	2023-01-21	22.17413697°N	100.85336336°E		rbcL metabarcoding	Illumina
HE49	wild	unknown	unknown	2023-01-21	22.17383618°N	100.85584943°E		rbcL metabarcoding	Illumina
HE50	wild	unknown	unknown	2023-01-21	22.17377217°N	100.85628343°E		rbcL metabarcoding	Illumina
HE51	wild	unknown	unknown	2023-01-21	22.17381667°N	100.85640265°E		rbcL metabarcoding	Illumina
HE52	wild	unknown	unknown	2023-01-21	22.1739555°N	100.85576504°E		rbcL metabarcoding	Illumina
HE53	wild	unknown	unknown	2023-01-21	22.1735918°N	100.85728943°E		rbcL metabarcoding	Illumina
HE54	wild	unknown	unknown	2023-01-21	22.17348224°N	100.85748634°E		rbcL metabarcoding	Illumina
HE56	wild	unknown	unknown	2023-01-21	22.17350237°N	100.85654196°E		rbcL metabarcoding	Illumina
HE57	wild	unknown	unknown	2023-02-21	22.17369212°N	100.85665448°E		rbcL metabarcoding	Illumina
HE58	wild	unknown	unknown	2023-02-28	22.21883144°N	100.88918373°E		rbcL metabarcoding	Illumina
HE60	wild	unknown	unknown	2023-02-28	22.21909142°N	100.8881847°E		rbcL metabarcoding	Illumina
HE61	wild	unknown	unknown	2023-02-28	22.21934329°N	100.88829198°E		rbcL metabarcoding	Illumina
HE62	wild	unknown	unknown	2023-02-28	22.21962748°N	100.88830808°E		rbcL metabarcoding	Illumina
HE63	wild	unknown	unknown	2023-02-28	22.21886616°N	100.88923335°E		rbcL metabarcoding	Illumina
HE65	wild	unknown	unknown	2023-02-28	22.21924224°N	100.88917033°E		rbcL metabarcoding	Illumina
HE68	wild	unknown	unknown	2023-04-14	22.17055822°N	100.86016683°E		rbcL metabarcoding	Illumina
HE69	wild	unknown	unknown	2023-04-14	22.17039934°N	100.86096929°E		rbcL metabarcoding	Illumina
HE70	wild	unknown	unknown	2023-04-14	22.30966518°N	100.89952747°E		rbcL metabarcoding	Illumina
HE71	wild	unknown	unknown	2023-04-14	22.30367705°N	100.89312861°E		rbcL metabarcoding	Illumina
HE72	wild	unknown	unknown	2023-04-14	22.30378129°N	100.89301193°E		rbcL metabarcoding	Illumina
HE73	wild	unknown	unknown	2023-04-14	22.30381695°N	100.89378584°E		rbcL metabarcoding	Illumina
HE74	wild	unknown	unknown	2023-04-14	22.30959813°N	100.89997156°E		rbcL metabarcoding	Illumina
HE75	wild	unknown	unknown	2023-04-14	22.30990453°N	100.89979715°E		rbcL metabarcoding	Illumina
HE77	wild	unknown	unknown	2023-04-14	22.30973205°N	100.9003526°E		rbcL metabarcoding	Illumina
HE78	wild	unknown	unknown	2023-04-14	22.30946162°N	100.90060618°E		rbcL metabarcoding	Illumina
HE79	wild	unknown	unknown	2023-04-14	22.30936487°N	100.9005458°E		rbcL metabarcoding	Illumina
HE80	wild	unknown	unknown	2023-04-14	22.30884395°N	100.90016877°E		rbcL metabarcoding	Illumina
HE81	wild	unknown	unknown	2023-04-14	22.30871495°N	100.90011778°E		rbcL metabarcoding	Illumina
HE83	wild	unknown	unknown	2023-04-14	22.30757519°N	100.89900956°E		rbcL metabarcoding	Illumina
HE84	wild	unknown	unknown	2023-04-15	22.48240967°N	101.06284952°E		rbcL metabarcoding	Illumina
HE85	wild	unknown	unknown	2023-04-15	22.48245665°N	101.062785°E		rbcL metabarcoding	Illumina
HE86	wild	unknown	unknown	2023-04-15	22.48256102°N	101.0629759°E		rbcL metabarcoding	Illumina
HE92	wild	unknown	unknown	2023-04-17	22.21080753°N	100.90550042°E		rbcL metabarcoding	Illumina
HE93	wild	unknown	unknown	2023-04-17	22.21114015°N	100.90548969°E		rbcL metabarcoding	Illumina
HE94	wild	unknown	unknown	2023-04-17	22.21167762°N	100.90600773°E		rbcL metabarcoding	Illumina
HE95	wild	unknown	unknown	2023-04-17	22.21152125°N	100.90604128°E		rbcL metabarcoding	Illumina
HE97	wild	unknown	unknown	2023-04-17	22.21073045°N	100.90373304°E		rbcL metabarcoding	Illumina
HE98	wild	unknown	unknown	2023-04-17	22.21098001°N	100.90514747°E		rbcL metabarcoding	Illumina
HE99	wild	unknown	unknown	2023-04-17	22.21108303°N	100.90522397°E		rbcL metabarcoding	Illumina
HE102	wild	unknown	unknown	2023-04-17	22.21144797°N	100.90562793°E		rbcL metabarcoding	Illumina
HE103	wild	unknown	unknown	2023-05-02	21.3388502°N	101.3256977°E	Shangyong-Mengla (SM)	rbcL metabarcoding	Illumina
HE104	wild	unknown	unknown	2023-05-02	21.33926907°N	101.32593027°E		rbcL metabarcoding	Illumina
HE106	wild	unknown	unknown	2023-05-02	21.33887914°N	101.32580928°E		rbcL metabarcoding	Illumina
HE108	wild	unknown	unknown	2023-05-02	21.33885442°N	101.32594505°E		rbcL metabarcoding	Illumina
HE110	wild	unknown	unknown	2023-05-02	21.33907492°N	101.32563856°E		rbcL metabarcoding	Illumina
HE112	wild	unknown	unknown	2023-05-02	21.33895673°N	101.3258859°E		rbcL metabarcoding	Illumina
HE113	wild	unknown	unknown	2023-05-02	21.33915033°N	101.32588456°E		rbcL metabarcoding	Illumina
HE114	wild	unknown	unknown	2023-05-02	21.33894904°N	101.3257824°E		rbcL metabarcoding	Illumina
HE115	wild	unknown	unknown	2023-05-07	22.17850502°N	100.35564663°E	Menghai-Lancang (ML)	rbcL metabarcoding	Illumina
HE116	wild	unknown	unknown	2023-05-07	22.178567°N	100.35559154°E		rbcL metabarcoding	Illumina
HE117	wild	unknown	unknown	2023-05-07	22.17852006°N	100.35573262°E		rbcL metabarcoding	Illumina
HE118	wild	unknown	unknown	2023-05-07	22.17843696°N	100.3557783°E		rbcL metabarcoding	Illumina
HE119	wild	unknown	unknown	2023-05-07	22.17918516°N	100.35709503°E		rbcL metabarcoding	Illumina
HE120	wild	unknown	unknown	2023-05-07	22.17921141°N	100.35720521°E		rbcL metabarcoding	Illumina
HE122	wild	unknown	unknown	2023-05-07	22.17850502°N	100.35564663°E		rbcL metabarcoding	Illumina
HE124	wild	unknown	unknown	2023-05-07	22.17995659°N	100.35820885°E		rbcL metabarcoding	Illumina
HE127	wild	unknown	unknown	2023-05-07	22.1799066°N	100.35878926°E		rbcL metabarcoding	Illumina
HE130	wild	unknown	unknown	2023-03-26	23.26862101°N	99.04042103°E	Nangunhe (NGH)	rbcL metabarcoding	Illumina
HE138	wild	unknown	unknown	2023-03-28	23.26353241°N	99.03254011°E		rbcL metabarcoding	Illumina
HE142	wild	unknown	unknown	2023-03-31	23.23624175°N	99.00040563°E		rbcL metabarcoding	Illumina
HE144	wild	unknown	unknown	2023-04-12	23.26013965°N	99.0052525°E		rbcL metabarcoding	Illumina
HE148	wild	unknown	unknown	2023-04-12	23.2610093°N	99.00514445°E		rbcL metabarcoding	Illumina
HE150	wild	unknown	unknown	2023-04-12	23.2602525°N	99.00513965°E		rbcL metabarcoding	Illumina
HE152	wild	unknown	unknown	2023-04-16	23.26276103°N	99.00273474°E		rbcL metabarcoding	Illumina
HE154	wild	unknown	unknown	2023-04-16	23.26210313°N	99.00254599°E		rbcL metabarcoding	Illumina
HE156	wild	unknown	unknown	2023-04-16	23.26209956°N	99.00249955°E		rbcL metabarcoding	Illumina
HE158	wild	unknown	unknown	2023-04-16	23.26209781°N	99.00252232°E		rbcL metabarcoding	Illumina
HE160	wild	unknown	unknown	2023-04-16	23.26209817°N	99.00252321°E		rbcL metabarcoding	Illumina
HE162	wild	unknown	unknown	2023-04-16	23.26208666°N	99.00253187°E		rbcL metabarcoding	Illumina
HE164	wild	unknown	unknown	2023-04-16	23.26209965°N	99.00252166°E		rbcL metabarcoding	Illumina
HE166	wild	unknown	unknown	2023-04-16	23.26208989°N	99.00253323°E		rbcL metabarcoding	Illumina
HE182	wild	unknown	unknown	2023-04-25	23.23092036°N	98.99918012°E		rbcL metabarcoding	Illumina
HE186	wild	unknown	unknown	2023-04-26	23.254565333°N	99.015780022°E		rbcL metabarcoding	Illumina
HE202	wild	unknown	unknown	2023-04-26	23.254561121°N	99.015777765°E		rbcL metabarcoding	Illumina
HE206	wild	unknown	unknown	2023-04-30	23.22920635°N	98.99440028°E		rbcL metabarcoding	Illumina
HE208	wild	unknown	unknown	2023-04-30	23.22923214°N	98.99439998°E		rbcL metabarcoding	Illumina

## Sheet: Table S2
Supplementary Table S2: The abundance data of dietary amplicon sequence variants (ASVs) for each sample
Sample ID	ASV0	ASV1	ASV2	ASV3	ASV4	ASV5	ASV6	ASV7	ASV8	ASV9	ASV10	ASV11	ASV12	ASV13	ASV14	ASV15	ASV16	ASV17	ASV18	ASV19	ASV20	ASV21	ASV22	ASV23	ASV24	ASV25	ASV26	ASV27	ASV28	ASV29	ASV30	ASV31	ASV32	ASV33	ASV34	ASV35	ASV36	ASV37	ASV38	ASV39	ASV40	ASV41	ASV42	ASV43	ASV44	ASV45	ASV46	ASV47	ASV48
HE09	0.503681	0.0114928	0.0136605	0.000388548	0.00104294	0.00286299	0.000511247	0	0	0.0527607	0	0	0	0	0.0700613	0.000593047	0.00392638	0.00108384	0.184622	0.0232311	0	0.00505113	0	0	0.00118609	0.00179959	0	0	0.000920245	0.00341513	0.0593456	0	0	0.00177914	8.18e-05	0.0333333	0.00327198	0	0	0.000613497	0	0	0	0	0	0	0.00137014	0.000470348	0
HE10	0.618896	0.00366053	0.0283436	0.00108384	0.00161554	0.00276074	0.00124744	0	0	0.0365031	0	0	0	0	0.047137	0.000736196	0.0156646	0.00108384	0.0858282	0.00208589	0	0.011002	0	0	0.00932515	0.00243354	0	0	0.000204499	0	0.0495092	0	0.000408998	0.0010225	0.000122699	0.0266871	0.00466258	0	0	0.000593047	0	0	0	0	0	0	0.00306749	0.0117178	0
HE13	0.306094	0.00568507	0.0132106	0	0.000961145	0.000899796	0	0	0	0.0229039	0	0	0	0	0.01818	0.000347648	0.00807771	0.000449898	0.548753	0.00147239	0	0.00226994	0	0	0.00208589	0.000613497	0	0	0.000245399	0	0.0196933	0	0.000122699	0.000388548	0	0.0321268	0.00134969	0	0	0.000204499	0	0	0	0	0	0	0.000593047	0.000470348	0
HE14	0.201554	0.0188753	0.141022	0.000981595	0.000347648	0.000286299	0.0109816	0	0	0.0446012	0.00204499	0.00267894	0	0	0.00202454	0	0	0	0.00355828	0	0	0.103804	0	0	0.187157	0.0462372	0	0	0.000899796	0.0262372	0.0166667	0	0	0.00560327	0.00137014	0.0160736	0.0152965	0	0	0	0	0	0	0	0	0	0.032045	0	0
HE16	0.486094	0.00161554	0.0104908	0.00368098	6.13e-05	0.000102249	0.00678937	0	0	0.0421677	0	0.00130879	0.0114724	0	0.0579959	0.000981595	0	0	0.0113497	0	0	0.0438241	0	0	0.080593	0.00151329	6.13e-05	0	6.13e-05	0.0978937	0.000122699	0	0.000102249	0	0.00155419	0.0903885	0.0118609	0	0	8.18e-05	0	0	0	0	0	0	0.0102249	0.000449898	0
HE18	0.312188	0.00169734	0.0631697	0.0229448	0.00128834	0	0.00492843	0	0	0.0778528	0.000245399	0.00216769	0.0597342	0	0.0284867	0.00267894	0	0	0.0170961	8.18e-05	0	0.026135	0	0	0.085092	0.000695297	0.000347648	0	4.09e-05	0.163333	0.000654397	0	0.000695297	0	0.0221677	0.0232311	0.0299387	0	0	8.18e-05	0	0	0	0	0	0	0.00591002	0.000368098	0
HE19	0.326544	0.0365849	0.114151	0.000204499	0.0616769	0.000408998	0.00664622	0	0	0.0682209	0	0.000838446	0.00543967	0	0.00206544	0	0	0	0	0.00893661	0	0.0282004	0	0	0.192352	0.00386503	0	0	0.000490798	0.0281186	0.00167689	0	0	0	0.0119223	0.00791411	0.0190798	0	0	0.000122699	0	0	0	0	0	0	0.00627812	0.0010225	0
HE20	0.310859	0.00916155	0.169877	0.00188139	0.000306748	0	0.0122086	0	0	0.0373211	0.00325153	0.00433538	0	0	0.00147239	0	0	0	0.00343558	0	0	0.0838241	0	0	0.0986094	0.0339264	0	0	0.000245399	0.0105317	0.0238037	0	0	0.00556237	0.00184049	0.0126994	0.0114724	0	0	0	0	0	0	0	0	0	0.027771	0	0
HE21	0	0	0.666135	0	0	0	0	0.000143149	0	0	0	0	0	0	0	0	0	0	0	0	0.00231084	0	0	0	0	0	0	0	0	0	0	0.00366053	0	0	0	0	0	0	0	0	0	0	0	0	0	0	0	0	0
HE22	0	0	0.957832	0	0	0	0	0	0	0	0	0	0	0	0	0	0	0	0	0	0.00208589	0	0	0	0	0	0	0	0	0	0	0.00100205	0	0	0	0	0	0	0	0	0	0	0	0	0	0	0	0	0
HE23	0.0181595	0	0.811391	0	0	0	0.00237219	0	0	0.000204499	0	0	0.00993865	0	0	0	0	0	0.00517382	0	0	0.0374029	0	0	0	0	6.13e-05	0	0	0	0.000102249	0.000449898	0	0	0	0	0.00143149	0	0	0	0	0.000245399	0.000163599	0	0	0	0.00773006	0	0
HE24	0	2.04e-05	0.9782	0	6.13e-05	0	0.000327198	0	0	0	0	0	0	0	0	0	0	0	0	0	0.00208589	0	0	0	0	0	0	0	0	0	0	0.00161554	0	0	0	0	0	0	0	0	0	0	0	0	0	0	0	0	0
HE25	0	0	0.977444	0	0	0	0	0	0	0	0.000756646	0	0	0	0	0	0	0	0	0	0.000858896	0	0	0	0	0	0	0	0	0	0	0.000899796	0	0	0	0	0	0	0	0	0	0	0	0	0	0	0	0	0
HE27	0	0.000245399	0.968139	0	0	0	0	0	0	0	0	0	0	0	0	0	0	0	0	0	0.00433538	0.000368098	0	0	0	0	0	0	0	0	0	0.00351738	0	0	0	0	0	0	0	0	0	0	0	0	0	0	0	0	0
HE28	0	8.18e-05	0.603272	0	0	0	0	0	0	0.00836401	0	0.000265849	0	0	0	0	0	0	0	0	0.00752556	0	0	0	0	0.000327198	0	0	0	0	0	0.0095501	0	0	0	0	0	0	0	0	0	0	0.185787	0	0	0	0	0	0
HE30	0	0	0.992106	0	0	0	0	0	0	0	0	0	0	0	0	0	0	0	0	0	0	0	0	0	0	0	0	0	0	0	0	0	0	0	0	0	0	0	0	0	0	0	0	0	0	0	0	0	0
HE31	0	0	0.976973	0	0	0	0	0	0	0	0	0	0	0	0	0	0	0	0	0	0.00451943	0	0	0	0	0	0	0	0	0	0	0.00443763	0	0	0	0	0	0	0	0	0	0	0	0	0	0	0	0	0
HE32	0	0	0.695194	0	0	0	0	0	0	0	2.04e-05	0	0.00715746	0	0	0	0	0	0.000572597	0	0.0857464	0.000511247	0	0	0	0.00314928	0	0	0	0	0	0.126748	0	0	0	0	0	0	0	0	0	0	0	0	0	0	0	0	0
HE33	0.00337423	0	0.325644	0	0	0	0.0099182	0	0	0.00368098	0	0	0.281125	0	0.000511247	0	0	0	0.00278119	0	0	0.0789571	0	0	0	8.18e-05	0	0.000654397	0	0	0	0.000122699	0	0	0	0	0.0530061	0	0	0	0	0	0.0340082	0	0	0	0.0193865	0.000143149	0
HE34	0.464581	0.0244785	0	0	0	0.000347648	0.0209407	0	0	0.0339673	0.250143	0	0	0.00607362	0	0	0	0	0	0.00132924	0	0.00257669	0	0	0.000245399	0.0698364	0	0	0.000756646	0.000981595	0.0323926	0	0.00860941	0	0.0670348	0	0	0.000961145	0	0	0	0	0	0.000408998	0	0	0.000368098	0	0
HE35	0.585583	0.0129857	0	0.00378323	0.000511247	0.00251534	0.0121268	0	4.09e-05	0.000838446	0.308037	0	0.00137014	0.00226994	0.000552147	0	0	0	0	0.020409	0.00159509	0	0	2.04e-05	0	0.00466258	0.000327198	0	0.000449898	0	0.000715746	0.00163599	0.000981595	0	0.00165644	0	0	0.0258487	0.00259714	0	0	0	0	0.000327198	0	0	0	0	0
HE36	0.373599	0.0360941	0	0.00177914	0.00124744	0.00723926	0.00480573	0	0	0.000695297	0.502393	0	0.000756646	0.00204499	0.000327198	0.000163599	0	0	0	0.0208998	0.000817996	0	0	0	0	0.00294479	0.000347648	0	0.000388548	0	0.00208589	0.000736196	0.000531697	0.000102249	0.00229039	0	0	0.0242945	0.00347648	0	0	0	0	0.0010225	0	0	0	0	0
HE37	0.574417	0.0099182	0.00822086	0	6.13e-05	0.00691207	0.0135583	0	0	0.0270348	0	0.00198364	0.000347648	0	0.0327812	0.00175869	0	0.00108384	0.0107566	0	0	0.0974438	0	0	0.0220245	0	0.000654397	0	0.000388548	0.112229	0.0101227	0	0	0.00488753	0	0.00175869	0.00335378	0	0	0	0	0	0	0	0	0	0.0259918	0.000858896	0
HE38	0.183476	0.0553783	0	0.0693865	0	0.0105521	0.0361963	0	0	0.013681	0.377055	4.09e-05	0	0	0.00269939	0	0	0	0	0.102004	0.00147239	0	0	2.04e-05	0	0.00361963	0.0092638	0	0.00132924	0.0484663	0.0354806	0.00276074	0.00725971	0	0.00196319	0	0.000429448	0	0	0	0	0	0	0	0	0	0	0.000695297	0.000920245
HE41	0.783661	0.0171166	0.00662577	0	0	0.00145194	0.00447853	0	0	0.0186094	0	0.00141104	0	0	0.00685072	0.00120654	0	0.00165644	0.00472393	0	0	0.0911861	0	0	0.00325153	0	0.000306748	0	0.000552147	0.00468303	0.00576687	0	0	0.00468303	0	0.00151329	0.00216769	0	0	0	0	0	0	0	0	0	0.0182209	0.000817996	0
HE42	0.592679	0.0383436	0.000204499	0	0	0.000265849	0.0245808	0	0	0.0144172	0.201309	0	0	0.00492843	0.000122699	0	0	0.000204499	0	0.00175869	0	0.00247444	0	0	0.00188139	0.00699387	0.000184049	0	0.00210634	0.00145194	0.00382413	0.000470348	0.00402863	0	0.0814315	0	0	0.000347648	0	0	0	0	0	0.000838446	0	0	0.000368098	0	0
HE43	0.139591	0.494928	0	0	0.00159509	0.00214724	0.00104294	0	0	0.0137628	0	0.000122699	0	0.00314928	0.000184049	0.00316973	0.00746421	0	0	0.279059	0	8.18e-05	0	0	0.000797546	0.00169734	0	0	0.0139059	0	0	0	0.000184049	0	0	0	0	0	0	0.0121881	0	0	0	0.00226994	0	0	0	6.13e-05	0
HE44	0.416585	0.281002	0	0	0.00386503	0.00235174	0.00265849	0	0	0.0565644	0	0	0	0.00364008	0.000204499	0.00472393	0	0	0	0.165706	0	0.000224949	0.000204499	0	0.000490798	0.000838446	0	0	0.0109407	0	0.000286299	0	6.13e-05	0.00134969	0	0	0	0	0	0.011411	0	0	0	0.000593047	0	0	0	0.000572597	0
HE45	0.548078	0.0254806	0.0274642	0.000920245	0.0543763	0.0199591	0.0105521	0	0	0.0493456	0.000633947	0.00439673	0	0	0.00672802	0.118569	0	0.01	0	0	0	0.0010225	0	2.04e-05	0.00200409	0.0150307	0	0	0.00239264	0	0.0184458	0.00237219	0	0	0	0	0.0112883	0	0	0	0	0	0	0	0.000613497	0	0	0	0
HE46	0.191145	0.00198364	0.0610429	0.412495	0.0576483	0.00664622	0.014683	0	0	0.0333538	0	0.00439673	0	0	0.0685481	0.00349693	0	0.050593	0	0	0	0.000654397	0	0	0.00312883	0.0192434	0	0	4.09e-05	0	0.00155419	0	0	0	0	0.00997955	0.0096319	0	0	0	0	0	0	0	0	0	0	0	0.00398773
HE47	0.0864417	0.137198	0	0.00214724	0.070818	0.0378528	0.0191411	0	0	0.172945	0	0	0.0131288	0	0.207178	0.0097137	0	0.00271984	0	0	0	0.000654397	0	0	0	0.00519427	0.00715746	0	0.00617587	0	0	0.00128834	0.00304704	0.000102249	0	0	0.00308793	0	0	0	0	0	0	0.00427403	0	0	0.00124744	0	0
HE48	0.726728	0.0331288	0.0323313	0.0102454	0.0274438	0.00116564	0.0150307	0	0	0.0374438	0	0.000940695	0.000674847	0	0.0502045	0.000695297	0	0.0302863	0.00116564	0	0.00145194	0.00106339	0	0	0.00294479	0.000654397	0	0	0.00141104	0	0.00274029	0.000920245	0	0	0	0.000368098	0.000654397	0	0	0.000163599	0	0	0	0	0	0	0	8.18e-05	0
HE49	0.378773	0.0266053	0.0158487	0.000388548	0.0324949	0.0238446	0.122802	0	0	0.078998	0	0.00693252	0	0	0.0289775	0.110961	0	0.00304704	0	0	0	0.00359918	0	0	0.00789366	0.0252352	0	0	0.000777096	0	0.0108589	0.00161554	0.0243763	0.000224949	0.00480573	0.00100205	0.0388957	0	0	0	0	0	0	0	0.00218814	0	0.000306748	0.00413088	0
HE50	0.189325	0.00310838	0.0315542	0.484233	0.0437219	0.00251534	0.0179141	0	0	0.0102658	0	0.00721881	0	0	0.030593	0	0	0.0794888	0	0	0	0	0	0	0.00184049	0.0286708	0	0	0	0	0	0	0	0	0	0.00840491	0.0125153	0	0	0	0	0	0	0	0	0	0	0.000961145	0
HE51	0.52771	0.0146626	0.00496933	0.0513088	0.0529039	0.00742331	0.0376892	0	0.000368098	0.0854806	0	0.00214724	0.000899796	0	0.0787321	0.000756646	0	0.0612883	0.00353783	0	0.00104294	0.00204499	0	0	0.00292434	0.00642127	0	0	0.000306748	0	0.0194888	0.00112474	0	0	0.000408998	0.00282209	0.000695297	0	0	0.000633947	0	0	0	0	0	0	0.00139059	0.000899796	0
HE52	0.338589	0.0418405	0.0807157	0.137832	0.02591	0.00887526	0.000531697	0	0	0.0353783	0.000184049	0.0268303	0	0	0.0268712	0.0264008	0	0.189755	0	0	0	0.000368098	0	0	0.00394683	0.00650307	0	0	0.00171779	0	0	0	0	0	0.000265849	0.00666667	0.00413088	0	0	0	0	0	0	0	0	0	0	0	0.00439673
HE53	0.375194	0.000286299	0.000777096	0.00151329	8.18e-05	0	0.00259714	0	0	0.325051	0	0	0	0	0.000490798	0	0.0773211	0	0.00130879	0	0	0.104806	0.000388548	0	0.000858896	0.0144581	0	0	0	0	0.00558282	0.000265849	0	0	0.000552147	0.0132106	0.00435583	0	0	0.00122699	0	0	0	0.000143149	0	0	0.0265031	0.000143149	0
HE54	0.23726	0.111063	0.000368098	0.0579959	0.0764213	0.0160327	0.00905931	0	0	0.127648	0	0.000633947	0.00517382	0	0.284622	0.00811861	0	0.00595092	0	0.000122699	0	0.00662577	0	0	0.000102249	0.00865031	0	0	0.00535787	0	0	0.000429448	0.00235174	0	0	0.00441718	0.00118609	0	0	0	0	0	0	0	0	0	0.00237219	6.13e-05	0.000633947
HE56	0.237321	0.00848671	0.0126994	0.0749284	0.0764213	0.0117587	0.0179755	0	0.00108384	0.0434969	0	0.00263804	0.0121063	0	0.0225971	0.0961963	0	0.219591	0	0	0.00104294	0.00163599	0	0	0.00167689	0.00685072	0.00286299	0	0.000163599	0	0	0.00210634	0.000736196	0.00361963	0.000122699	0.010184	0.0190798	0	0	0	0	0	0	0	0.000388548	0	0	0	0.000408998
HE57	0.409121	0.0134969	0.00697342	0.0164826	0.0233538	0.00202454	0.0173415	0	0	0.00613497	0	0.00466258	0.0119427	0.000204499	0.00120654	0.0212679	0	0.345603	0	0	0	0.0298773	0	0	0	0	0.000245399	0	0.000858896	0	0	0	0	0	0.000777096	0	0.0196115	0	0	0	0	0	0	0	0	0	0.00548057	0	0
HE58	0.0107975	0.0448875	0.000736196	0	0.000674847	0.00705522	0.423354	0	0	0	0.000756646	0.171718	0.00511247	0.0397751	0.00114519	0	0	0.00361963	0	0	0	0	0	0	0	0.0234356	0.0156646	0	0.00165644	0.00550102	0.00537832	0	0.0761759	0.00155419	0.000899796	0	0	0	0	0.000920245	0	0	0	0	0	0	0	0	0
HE60	0.00546012	0.000633947	0.000429448	0	0.000572597	0	0.0290184	0	0	0.000368098	0	0	0.0426789	0.308609	0.0165031	0	0	0	0	0	0	0.000490798	0	0	0	0.292904	0.165828	0	0	0	0.0108793	0	0.00341513	0.000122699	0.0238446	0	0.00537832	0	0	0.000490798	0	0	0.000163599	0.000552147	0	0.00139059	0	0.00100205	0.000347648
HE61	0.00408998	0	0	0.00374233	0.000817996	0	0.254826	0	0	0	0	0.00243354	0.00695297	0.315665	0.0150716	0.00355828	0	0	0.000654397	0	0	0.0116155	0	0	0	0.0499182	0.0480982	0	0	0	0.128957	0	0.0145808	0	0.0125562	0	0.0107771	0	0	0.00177914	0	0	0	0	0	0	0.00188139	0.000470348	0.00282209
HE62	0.00139059	0.00476483	0	0	0.00186094	0.0147035	0.315685	0	0	0	0	0.160532	0	0.0828221	0.00171779	0	0	0.000408998	0	0	0	0	0	0	0	0.0125153	0.236278	0	0.000204499	0.0133742	0.0109202	0	0.0515542	0	0.0109816	0	0.00184049	0	0	0	0	0	0	0	0	0	0	0	0
HE63	0.0311043	0.0214724	0	0	0.0204294	0.0450511	0.131534	0	0	0.000817996	0	0.28501	0.000224949	0.282106	0.00368098	0	0	0.00274029	0	0	0	0	0	0	0	0.00124744	0.0878732	0	0.00167689	0	0.000224949	0	0.00353783	0	0.0441513	0	0	0	0	0	0	0.00351738	0	0	0	0	0	0.00300614	0
HE65	0.00893661	0.0640695	0	0	0.0141922	0.0386299	0.329182	0	0	0.000306748	0.000102249	0.208487	0.00192229	0.10818	8.18e-05	0	0	0.000408998	0	0.0143354	0	0	0	0	0	0.0122086	0.059182	0	0.00137014	0.014908	0.00644172	0	0.0417996	0	0.0333947	0	0	0	0	0.000633947	0	0	0	0	0	0	0	0	0.000347648
HE68	0.0970552	0.74317	0	0	0.00139059	0.0242536	0.0222699	0	0	0.00834356	0	0.00151329	0.00382413	0	0	0.0151329	0	0.00126789	0.000122699	0	0.000981595	0.000920245	0	0	0	0	0.000163599	0	0.0321881	0	0	0	0.000715746	0.000920245	0.0121677	0	0.00243354	0	0	0	0	0	0	0.000102249	0	0	0	0	0
HE69	0.185153	0.638016	0	0	0.000143149	0.0248262	0.0262577	0	0	0.012229	2.04e-05	0.000736196	0.00433538	0.000163599	0	0.0219427	0	0.000817996	0.000286299	0	0	0.00114519	0	0.000184049	0	0	0.000122699	0	0.0150307	0	0	0	0.00179959	0.000470348	0.0329039	0	0.00267894	0	0	0	0	0	0	0.000143149	0	0	0.000552147	0	0
HE70	0.00251534	0.401309	0	0	0.0830675	0.307628	0.00249489	0.00182004	0.00509203	0.000838446	0	0.000695297	0.00781186	0.00496933	0	0.00470348	0.0306339	0	0	0.000981595	0.00224949	0	0.012863	0	0	0	0	6.13e-05	0.0210429	0	0	0.00153374	0	0.0403476	0	0	0	0.0217791	0.00719836	0	0	0.00566462	0	0.000572597	0.000470348	0	0	0	0
HE71	0	0.194928	0	0	0.513292	0.0811452	0.0149284	0	0	0.00126789	0	0.00188139	0	0.000347648	0	0	0	0	0	0.000940695	0	0	0	0	0	0	0	0	0.00932515	0.000408998	0	0	0.000368098	0.000531697	0	0.000347648	0	0.00274029	0	0	0	0.00633947	0	0	0.000490798	0	0	0	0
HE72	0	0.76636	0.000122699	0	0.0094274	0.048364	0.000633947	0.00120654	0	0.000777096	0	0	0	0.00343558	0	0	0	0	0	0.0545808	0	0	0.00137014	0	0	0	0	0	0.0288139	0	0	0	0	0.00619632	0	0	0	0.0217178	0.00171779	0	0	0.037362	0	0.000920245	0.00517382	0	0	0	0
HE73	0	0.625337	0.000756646	0	0.0423722	0.0905317	0	0.0362168	0	0.00640082	0	0	0	0.0123722	0	0	0	0	0	0.000552147	0	0	0.0452556	0	0	0	0	0	0.0247444	0	0	0	0	0.0401636	0	0	0	0.000981595	0.0183231	0	0	0.00167689	0	0	0.00247444	0	0	0	0
HE74	0	0.776912	0	0	0.00674847	0.0449898	0	0.000797546	0	0.000593047	0	0	0	0.00186094	0	0	0	0	0	0.0359305	0.000327198	0	0.00325153	0	0	0	0	0	0.0299387	0	0	0	0	0.00361963	0	0	0	0.0543763	0.00239264	0	0	0.026135	0	0	0.00276074	0	0	0	0
HE75	0.00194274	0.281963	0	0.000102249	0.0458896	0.444131	0.00134969	0.0166258	0.00110429	0.00134969	0	0.00795501	0.10184	0.00179959	0	0.000674847	0.014274	0	0	0.00157464	0.000286299	0	0.009182	0	0	0	0	0	0.0160327	0	0	0	0	0.0195501	0	0	0	0.00310838	0.00222904	0	0	0.00243354	0	0	0	0	0	0	0
HE77	0.000163599	0.412147	0.00239264	0	0.0687117	0.264806	0.000224949	0.000265849	0.00206544	0.0196728	0	0.00306749	0.00703477	0.0207566	0	4.09e-05	0	0	0.000122699	0	0	0	0.00196319	0	0	0	6.13e-05	0	0.0104499	0	0	0	0.000531697	0.0243149	0	0	0	0.00609407	0.0302249	0	0	0.0817996	0	0	0.00562372	0	0	0	0
HE78	0	0.588344	0.000245399	0	0.0344172	0.144642	0.00498978	0.00337423	0.0228016	0.00120654	0	0.000347648	0.00124744	0.00118609	0	0	0	0	0	0.00161554	0	0	0.0810838	0	0	0	0	0	0.030818	0	0	0	0.000552147	0.00789366	0	0	0	0.0486912	0.000511247	2.04e-05	0	0.00335378	0	0.000797546	0	0	0	0	0
HE79	0.00335378	0.307791	0	0	0.0337219	0.298937	0.00157464	0.000920245	0.00257669	0.00433538	0	0.00153374	0.00631902	0.00327198	0	0.00118609	0.189939	0	0	0.00130879	0.00292434	0	0.0355215	0	0	0	0	0	0.0113906	0	0	0.00145194	0	0.028998	0	0	0	0.00762781	0.0300409	0	0	0.00198364	0	0	0.000102249	0	0	0	0
HE80	0.00439673	0.222127	0	0	0.0356442	0.447832	0.000552147	0.00249489	0.00531697	0.00705522	0	0.00120654	0.00691207	0.00629857	0	0.00169734	0.0446012	0	0	0.00429448	0	0	0.0282413	0	0	0	0	0	0.0107975	0	0	0	0	0.0313906	0	0	0	0.00541922	0.101554	0	0	0.00390593	0	0.000347648	0	0	0	0	0
HE81	0.00343558	0.165112	0	0	0.155767	0.232495	0.0428425	0.0237423	0.00368098	0.00539877	0	0.00668712	0.00335378	0.00372188	0	0.000143149	0	0	0	0.00605317	0	0	0.0844785	0	0	0	0.000327198	0	0.00850716	0	0	0	0.00290389	0.0944581	0.000470348	0	0	0.0374642	0.00762781	0.000102249	0	0.0385072	0	0.00145194	0.000715746	0	0	0	0
HE83	0.000511247	0.0161554	0	0	0.120164	0.302802	0.00619632	0	0	0.00633947	0	0	0.00327198	0.0149284	0	0	0	0	0	0.000654397	0	0.000102249	0.3691	0	0	0	0.000347648	0	0.00110429	0.00163599	0	0	0	0	0	0	0	0.0309407	0.057546	0.000245399	0	0.000552147	0	0	0	0	0	0	0
HE84	0.00233129	0.214724	0.00296524	2.04e-05	0.168528	0.287198	0.0568507	0	0.0117791	0.000981595	0	0.00104294	0.00642127	0.000858896	0	0	0	0	0	0.00625767	0.00169734	0	0	0.000838446	0	0	0.000736196	0	0.00429448	0	0	0	0.00349693	0.00797546	0	0	0.00249489	0	0	0	0	0.00989775	0	0	0.00361963	0	0	0	0
HE85	0.00155419	0.245378	0.000429448	0	0.152822	0.203047	0.253681	0	0.00353783	0.00149284	0	0	0.0119427	0.00145194	0	0	0	0	0	0.00664622	0.000838446	0	0	0.000327198	0	0	0.000552147	0	0.00856851	0	0	0	0.00237219	0.00210634	0	0	0.000224949	0	0.00104294	0	0	0.00525562	0	0	0.00106339	0	0	0	4.09e-05
HE86	0.0241718	0.0420245	0.103027	0	0.523252	0.125828	0.0135378	0	0.0106135	0.0553988	0	0.00447853	0.000572597	0	0	0	0	0	0	0.0211043	0	0	0	0	0	0	0.013272	0	0.000879346	0	0	0	0.00177914	0.0226585	0	0	0	0	0	0	0	0	0	0.00147239	0.00789366	0	0	0	0
HE92	0.00707567	0.676564	0	0	0.00224949	0.207669	0.00302659	0	0	0.0194683	2.04e-05	0.000531697	0.00417178	0.000368098	0	0	0	0.000143149	0	0	0	0	0	0	0	0	0	0	0.024499	0	0	0	0.00120654	0.000531697	0	0.00116564	0	0	0.000224949	0	0	0	0	0	0	0	0.000102249	0	0
HE93	0.00278119	0.0104499	0	0	0.0258487	0.0327403	0.00973415	0	0.736135	0.0314928	0	0.000449898	0	0	0.000265849	0.00300614	0	0	0	0	0.000633947	0	0	0.022638	0	0	0	0	0.000408998	0	0	0	0	0	0	0	0.000184049	0	0	0.00678937	0.00525562	0	0	0.0117382	0	0.0692843	0	0	0
HE94	0.179427	0.599182	0	0	0.094274	0.0458487	0.000756646	0	0	0.00408998	0	0.00345603	0.00233129	0.000265849	0	0.00535787	0	0.000184049	0	0.00486708	0	0.00239264	0	0	0	0	0	0	0.0230266	0	0	0	0	0	0	0.00378323	0	0	0.00204499	0	0	0	0	0	6.13e-05	0	0.000368098	0	0
HE95	0.172515	0.45591	0.000143149	0	0.134601	0.123456	0.00505113	0	8.18e-05	0.0193047	0	0.00206544	0.0122904	0.000143149	0	0.000122699	0	0.000429448	0.00546012	0.00171779	0.000449898	6.13e-05	0	0	0	0	0.000122699	0	0.0189366	0	0	0	0.000184049	0.00568507	0	0.00132924	0.000817996	0	0	0	0	0.000368098	0	0	0	0	0	0	0
HE97	0.0525562	0.432106	0	0	0.000899796	0.413865	0.000613497	0.000449898	0	0.00691207	0	0.00331288	0.000184049	0	0	0.000163599	0	0.000879346	0	0.000613497	0.00503068	0	0	0	0	0	0	0	0.0105521	0	0.000184049	0.00263804	0	0.000204499	0	0.00220859	0	0	0.00458078	0	0	0.000368098	0	0	0.00689162	0	0	0	0
HE98	0.27362	0.484622	0	0	0.000265849	0.067955	0.0635992	0	0	0.0244376	0	0.00139059	0.0193661	0.00537832	0	0.00212679	0	0.00235174	0	0.000715746	0	0.000184049	0	0	0	0	0	0	0.0169325	0	0	0	0.00163599	0.00570552	0	0.000552147	0	0	0.00124744	0	0	0	0	0	0	0	0	0	0
HE99	0.0566667	0.633967	0.000122699	0	0.000306748	0.205358	0	0	0	0.00243354	0	0.00300614	0	0	0	0	0	0.000204499	0	0.000531697	0.00525562	0	0	0	0	0	0	0	0.0274233	0	0	0.00116564	0.000143149	0.00145194	0	0.00274029	0	0	0	0	0	0.000286299	0	0	0.00799591	0	0	0	0
HE102	0.0591616	0.687894	0	0	0.000899796	0.0640286	0.0543558	0	0	0.03591	0	0.00443763	0.0131288	0.00543967	0	0.00106339	0	0.000552147	0	0.00126789	0	0.000940695	0	0	0	0	0	0	0.0270961	0	0	0	0.00204499	0.00292434	0	0.00108384	0	0	0.00261759	0	0	0	0	0	0	0	0	0	0
HE103	0.00190184	0.772168	0	0	0.00617587	0.106421	0.000531697	0	0	0.0180982	0	0.00646217	0	0	0	0	0	0	0.000408998	0.000736196	0.000531697	0	0	0	0	0	0	0	0.0321063	0	0	0	0.000143149	0.000368098	0	0.00419223	0	0	0.00192229	0	0	0	0	0	0.000265849	0	0	0	0
HE104	0	0.0264622	0	0.00124744	0.227955	0.111268	0.0181391	0	0.20411	0.0119836	0	0.00764826	0	0	0.00421268	0.0395092	0	0	0	0	0.00233129	0	0	0.230982	0	0	0	0	0.00175869	0	0	0	0.000306748	0	0	0	0	0	0	0	0.0138241	0	0	0.00899796	0	0.00501023	0	0	0
HE106	0.000633947	0.0875051	0	0.0495297	0.25135	0.013272	0.025501	0	0.316319	0.0386299	0	0.00376278	0	0	0.000899796	0.0636196	0	0	0	0	0.00327198	0	0	0.0374233	0	0	0	0	0.00329243	0	0	0.00184049	0.000817996	2.04e-05	0	0	0.00110429	0	0	0.000163599	0.012045	0	0	0.0267894	0	0.00376278	0	0	0
HE108	0	0.0096728	0.000388548	0.000102249	0.0173824	0.0541309	0.0290184	0	0.481186	0.0263804	0	0.000224949	0.00190184	0	0.000797546	0.0126994	0	0	0	0	0.000920245	0	0	0.027362	0	0	0	0	0.000265849	0	0	0	0	0	0	0	0.000940695	0	0.00139059	0.000122699	0.227669	0	0	0.0252147	0	0.0568507	0	0	0
HE110	0	0.0272802	0	0.00736196	0.113722	0.130409	0.0161963	0	0.165726	0.0260123	0	0.00993865	0	0	0.00165644	0.0286708	0	0	0	0	0	0	0	0.26998	0	0	0	0	0	0	0	0	0	0	0	0	0.000920245	0	0	0	0.0190184	0	0	0.0108793	0	0.00742331	0	0	0
HE112	0	0.411902	0.000102249	0	0.10227	0.0248671	0.0188139	0	0.0518609	0.0549898	0	0	0	0	0.00584867	0.0109816	0	0	0	0	0	0	0	0.0135174	0	4.09e-05	0	0	0.00981595	0.00609407	0	0	0	0.00108384	0	0	0.000756646	0	0	0	0.0121268	0	0	0.0986708	0	0.0634151	0	0	0
HE113	0	0.0181186	0	0	0.0107566	0.0229652	0.00713701	0.00597137	0.469489	0.0404499	0.00355828	0.00247444	0	0	0	0.0368712	0	0	0	0	0.000879346	0	0	0.0370961	0	0	0	0	0	0	0	0	0	0	0	0	0	0	0	0	0.0246626	0	0	0.0221063	0	0.0276687	0	0	0
HE114	0	0.0282004	0	0.00124744	0.0629652	0.0837832	0.00623722	0	0.417566	0.0275665	0	0.00198364	0	0	0.00116564	0.025501	0	0	0	0	0.00529652	0	0	0.16362	0	0	0	0	0.000940695	0.000204499	0	0	0	0	0	0	0.00106339	0	0	0	0.0114928	0	0	0.0151125	0	0.00556237	0	6.13e-05	0
HE115	0.000715746	0.540613	0.0343763	0	0.139325	0.0175665	0.0586503	0.057546	0	0	0	0.00840491	0	0	0	0.00233129	0	0	0	0.00323108	0.013865	4.09e-05	0	0	0	0	0	0	0.031411	0	0	0.00586912	0.0204908	0	0	0	0	0	0	0	0	0	0	0.000490798	0.000184049	0	0	0.00196319	0
HE116	0	0.0678732	0	0	0.0594479	0.000654397	0.000940695	0.755215	0	0	4.09e-05	0.00948875	0	0	0	0	0	0	0	0.000879346	0.0414724	0	0	0	0	0	0	0	0.000613497	0	0	0.0270348	0	0	0	0	0	0	0	0	0	0.00104294	0	0	0.00106339	0	0	0	0
HE117	0.00695297	0.050409	0.0973211	0	0.171063	0.00568507	0.075092	0.165399	0	0.00206544	0	0.044274	0	0	0	0.0675051	0	0.000204499	0	0	0.0485276	0	0	0	0	0	0.000408998	0	0.00167689	0	0	0.0200818	0.0125153	0	0	0	0	0	0	0	0	0.000347648	0	0	0.00417178	0	0	0.156585	0
HE118	0.0446012	0.141513	0	0	0.142965	0	0.0628834	0.058998	0	0.00239264	0	0.00257669	0	0	0	0	0	0	0	0.000327198	0.304601	0	4.09e-05	0	0	0	0	0	0.00680982	0	0	0.0209202	0.019816	0	0	0	0	0.000204499	0	0	0	0	0	0	0.142965	0	0	0	0
HE119	0.00697342	0.0405112	0.0372188	0	0.0243149	0.000490798	0.00100205	0.719939	0	0	0	0.0268712	0	0	0	0	0	0	0	0	0.0233129	0	0	0	0	0	0	0	0.000552147	0	0	0.0428425	0	0	0	0	0	0	0	0	0	0.00601227	0	0.00548057	0.0345808	0	0	0	0
HE120	0.000817996	0.220266	0.00470348	0	0.0140286	0.00333333	0.10771	0.0230266	4.09e-05	0.00707567	0	0.0270757	0	0.000204499	0	0.329387	0	0.0318405	0	0.000449898	0.0198773	0	0	0	0	0	0	0	0.0123926	0	0	0.00871166	0.0132311	0	0	0	0.00333333	0	0	0	0	0.000163599	0	0	0.000981595	0	0	0.000920245	0
HE122	0	0.109877	0.00325153	0	0.0583027	0.0340082	0.0474847	0.431166	0	0	0	0.0724744	0	0	0	0	0	0	0	0	0.118528	0	0	0	0	0	0	0	0.00529652	0	0	0.0759714	0.00235174	0	0	0	0	0	0	0	0	0.00114519	0	0.000531697	0	0	0	0.00574642	0
HE124	0.000204499	0.0945808	0.00558282	0	0.0417587	0.0173824	0.205256	0.445092	0	0	0	0.0588344	0	0	0	0	0	0	0	0	0.053681	0	0	0	0	0	0	0	0.00482618	0	0	0.0503681	0.00143149	0	0	0	0	0	0	0	0	0	0	0	0	0	0	0.00261759	0
HE127	0.142127	0.192924	0	0	0.326789	0.0841922	0.0134356	0.0281595	0	0.00163599	0	0.0610634	0	0	0	0.0579959	0	0	0	0.00245399	0.00588957	0	0.000408998	0	0	0	0	0	0.00875256	0	0	0.00243354	0	0	0	0	0	0	0	0	0	0.00368098	0	0	0	0	0	0	0
HE130	0	4.09e-05	0	0	0.425133	0	0.364703	0	0	0.00316973	0	0.00130879	0.00245399	0	0	0	0	0	0	0	0	0	0	0	0	0	0.00613497	0	0	0	0	0	0.0493252	2.04e-05	0	0	0	0	0	0	0	0	0	0.000940695	0	0	0	0	0.0925358
HE138	0.103354	0	0	0.415971	0.00631902	0	0.0601636	0	0	0.0213497	0	0.102515	0.013047	0.00137014	0	0	0	0	0	0	0	0	0	0	0	0	0.00171779	0	0	0	0	0	0.0098773	0	0.00789366	0	0	0	0	0.215235	0	0	0	0	0	0	0	0	4.09e-05
HE142	0.0515542	4.09e-05	0	0.714458	0.121084	0	0.0107975	0	0	0.080593	0	0.00114519	0	0.000102249	0	0	0	0	0	0	0	0	0	0	0	0	8.18e-05	0	0	0	0	0	0.00431493	0.00347648	0	0	0	0	0	0	0	0	0	0	0	0	0	0	4.09e-05
HE144	0.154294	0.185726	0	0.198753	0.000429448	0.0170757	0.105276	0	0	0.0417382	0	0.00574642	0.0390798	0.0212474	0	0	0.00775051	0	6.13e-05	0	0	0	0	0	0	0	0.000470348	0.00997955	0	0	0	0	0.00732106	0.000388548	0.0102863	0	0	0	0	0	0	0	0	0	0	0	0	0	0.00359918
HE148	0.291718	0.00167689	0	0.105174	0.00402863	0.00132924	0.00423313	0	0	0.00656442	0	0.00224949	0.00687117	0.00384458	0	0	0.0127198	0	0	0	0	0	0	0	0	0	0.00116564	0.471861	0	0	0	0	0	0.000102249	0.000368098	0	0	0	0	0	0	0	0	0	0	0	0	0	0.0196728
HE150	0.174642	0.00719836	0	0.128978	0.0269325	0.00120654	0.612863	0	0	0.0250716	0	0.000265849	0.00535787	0.00175869	0	0	0.00139059	0	0	0	0	0	0	0	0	0	0	0.00200409	0	0	0	0	0.00286299	6.13e-05	0.00106339	0	0	0	0	0	0	0	0	0	0	0	0	0	0.000940695
HE152	0.00932515	0.0206135	0	0.494703	0.00392638	0.000163599	0.0192229	0	0	0.0141922	0	0.0452965	0.228139	0.00116564	0	0	0	0	0	0	0	0	0	0	0	0	0	0.035726	0	0	0	0	0.00163599	0.00511247	0.000368098	0	0	0	0	0	0	0	0	0	0	0	0	0	0.0220245
HE154	0.0151738	0.00370143	0	0.757178	0.0175665	0.0340695	0.0124335	0	0	0.00822086	0	0.0230675	0.0286708	0.000265849	0	0	0.0276687	0	0.000511247	0	0	0	0	0	0	0	0	0.0115337	0	0	0	0	0.00124744	0.000449898	0	0	0	0	0	0	0	0	0	0	2.04e-05	0	0	0	0.00402863
HE156	0.00171779	8.18e-05	0	0.81184	0.139857	0	0.00110429	0	0	0.00274029	0	0.00265849	0.0245194	0	0.000102249	0	0.000981595	0	0	0	0	0	0	0	0	0	0	0.00243354	0	0	0	0	0	0.000674847	0	0	0	0	0	0	0	0	0	0	0	0	0	0	6.13e-05
HE158	0.00278119	0.00145194	0	0.63454	0.0356851	0	0.0914315	0	0	0.0242331	0	0.0146217	0.104233	0.000449898	0	0	0.00801636	0	0	0	0	0	0	0	0	0	0	0.0135583	0	0	0	0	0.00161554	0.00108384	0	0	0	0	0	0	0	0	0	0	0	0	0	0	0.00811861
HE160	0.50544	0.000470348	0	0.266094	0.00114519	0.000756646	0.00738241	0	0	0.00177914	0	0.00660532	0.0126176	0	0	0	0.0847444	0	0	0	0	0	0	0	0	0	0	0.00916155	0	0	0	0	0.000286299	6.13e-05	0.000163599	0	0	0	0	0	0	0	0	0.000102249	0	0	0	0	0.0131084
HE162	0.00120654	6.13e-05	0	0.879857	0.0766258	8.18e-05	0.000449898	0	0	0.00218814	0	0.000981595	0.0147035	0	0.000122699	0	0	0	0	0	0	0	0	0	0	0	0	0.00100205	0	0	0	0	0	0.000143149	0	0	0	0	0	0	0	0	0	0	0	0	0	0	0
HE164	0.00147239	0	0	0.878119	0.0696319	0	0.000654397	0	0	0.00312883	0	0.00261759	0.0321677	0	0	0	0.000613497	0	0	0	0	0	0	0	0	0	0	0.00188139	0	0	0	0	0	0.000245399	0	0	0	0	0	0	0	0	0	0	0	0	0	0	8.18e-05
HE166	0.782168	0.00145194	0	0.136851	0.000654397	0.00899796	0.00239264	0	0	0.0197342	0	0.00206544	0.00511247	0	0	0	0.0146012	0	0	0	0	0	0	0	0	0	0	0.00638037	6.13e-05	0	0	0	0.000184049	0	0.000368098	0	0	0	0	0	0	0	0	0	0	0	0	0	0.000306748
HE182	0.439673	0.326564	0	0.00141104	0	0	0.0434151	0	0	0.00456033	0	0.0586503	0	8.18e-05	0.000204499	0	0	0	0	0	0	0	0	0	0	0	0	0	0.00732106	0	0	0	0.00347648	0.0162781	0	0	0	0	0	0	0	0	0	0	0	0	0	0	0
HE186	0.710327	0.0152965	0	0.0588957	0.0660736	0	0.0771984	0	0	0.000306748	0	0.0153988	0.000981595	0.011636	0	0	0	0	0	0	0	0	0	0	0	0	0.000470348	0	0.000511247	0	0	0	0.00691207	0.0114724	0	0	0	0	0	0	0	0	0	0.00143149	0	0	0	0	0
HE202	0.847996	0.00108384	0	0.0665031	0.0251738	0	0.0250307	0	0	0.000143149	0	0.00231084	0.000777096	0.00388548	0	0	0	0	0	0	0	0	0	0	0	0	0.000327198	0	0	0	0	0	0.000306748	0.0200409	0	0	0	0	0	0	0	0	0	0.000265849	0	0	0	0	0
HE206	0.0266667	0.000122699	0.000204499	0.00247444	0.578241	0.000286299	0.240389	0	0	0	0	0.0104294	0.0366258	0.039182	0	0	0	0	0	0	0	0	0	0	0	0	0	0	0	0	0	0	0.00838446	0	0.000613497	0	0	0	0	0	0	0	0	0.000143149	0	0	0	0	0
HE208	0.309448	0.00106339	0	0.0184867	0	0.00124744	0.00169734	0	0	0.00110429	0	0.00607362	0.0374233	0	0	0	0.559407	0	0	0	0	0	0	0	0	0	0	0.0292434	0	0	0	0	0.000674847	0.000879346	0.000163599	0	0	0	0	0	0	0	0	0	0	0	0	0	0
[truncated: 1,826 more columns]

## Sheet: Table S3
Supplementary Table S3: The relative abundance data of dietary taxa at the family level for each sample
Taxonomy	HE09	HE10	HE13	HE14	HE16	HE18	HE19	HE20	HE21	HE22	HE23	HE24	HE25	HE27	HE28	HE30	HE31	HE32	HE33	HE34	HE35	HE36	HE37	HE38	HE41	HE42	HE43	HE44	HE45	HE46	HE47	HE48	HE49	HE50	HE51	HE52	HE53	HE54	HE56	HE57	HE58	HE60	HE61	HE62	HE63	HE65	HE68	HE69	HE70
Poaceae	0.583006	0.703763	0.352638	0.422843	0.639059	0.62272	0.54002	0.533211	0.807198	0.96728	0.831534	0.989468	0.987239	0.984785	0.631391	0.99362	0.99229	0.911247	0.334458	0.500736	0.592352	0.383149	0.731636	0.262413	0.817219	0.609571	0.167771	0.485562	0.654172	0.292188	0.304867	0.801779	0.507055	0.234151	0.634172	0.464601	0.789346	0.384908	0.308875	0.43045	0.0250307	0.00625767	0.00408998	0.0297546	0.0782209	0.0637423	0.135971	0.226687	0.354315
Fabaceae	0.0877505	0.0569121	0.0241718	0.0378528	0.00656442	0.029182	0.0128016	0.0774438	0.00820041	0.0255624	0.00654397	0	0	0	0.188262	0.00265849	0.000388548	0	0.0362372	0.0344376	0.0262372	0.0254806	0.0201636	0.215869	0.0156646	0.00646217	0.282577	0.171513	0.153027	0.49636	0.0194274	0.0492434	0.137505	0.60184	0.141104	0.387566	0.011636	0.0754192	0.399509	0.407955	0.190143	0.0297137	0.139673	0.179427	0.296442	0.236626	0.0219427	0.0267689	0.0117178
Cyperaceae	0.0125767	0.00394683	0.00605317	0.02	0.00167689	0.00173824	0.0447853	0.00944785	0	0	0	2.04499e-05	0	0.000245399	8.17996e-05	0	0	0	0	0.0252352	0.0134356	0.0364826	0.012638	0.0568303	0.0181595	0.0404499	0.515276	0.299877	0.0343558	0.00202454	0.143804	0.0345399	0.032045	0.00353783	0.0149693	0.0435583	0.000306748	0.116585	0.00865031	0.0143558	0.046544	0.000633947	0	0.00496933	0.0232311	0.0656646	0.776401	0.65317	0.422536
Moraceae	0.00114519	0.00210634	0.000654397	0.0109816	0.00742331	0.00873211	0.00973415	0.0122086	0	0	0.00282209	0.000327198	0	0	0	0	0	0.000531697	0.04	0.0295501	0.0131493	0.00533742	0.0135583	0.0528221	0.00453988	0.0286094	0.00122699	0.00271984	0.0115746	0.0147648	0.0222904	0.015092	0.14726	0.0179141	0.0384663	0.00331288	0.00259714	0.011411	0.0665031	0.0177301	0.613701	0.0324335	0.270102	0.367239	0.135337	0.371616	0.0266871	0.0349898	0.011636
Apocynaceae	0.299898	0.179959	0.603579	0.20589	0.227935	0.135767	0.0637423	0.174335	0	0	0.053047	0	0	0.000368098	0	0	0	0.00108384	0.174213	0.00298569	0.000552147	0.000408998	0.173579	0.00312883	0.125787	0.00316973	0.000265849	0.000429448	0.0252965	0.089407	0.21818	0.0578937	0.0748671	0.053047	0.0943558	0.0483027	0.157914	0.303456	0.0562168	0.0691616	0.00114519	0.022454	0.0405521	0.00355828	0.00368098	0.000204499	0.00570552	0.00599182	0
Musaceae	0.00112474	0.00173824	0.000961145	0.00175869	0.00161554	0.023456	0.0735992	0.00214724	0	0	0.000163599	6.13497e-05	0	0	0	0	0	0	0	0.0671779	0.00216769	0.00353783	6.13497e-05	0.00196319	0	0.0815133	0.00159509	0.00386503	0.0543763	0.0579346	0.0708384	0.0274438	0.0375256	0.0437219	0.0533129	0.0263804	0.00104294	0.0765031	0.076544	0.0246012	0.00157464	0.0264826	0.0133742	0.0128425	0.0646421	0.0476892	0.0141922	0.0331493	0.0830675
Arecaceae	2.04499e-05	0.0111861	0	0.00204499	0	0.000245399	0	0.00325153	0	0	0	0	0.000756646	0	0	0	0	2.04499e-05	0	0.253558	0.308037	0.502393	0	0.377975	0	0.205562	0	0	0.000633947	0.00398773	0	0	0.000245399	0	0	0.00458078	0	0.000633947	0.000408998	0	0.000756646	0.000347648	0.00282209	0	0	0.000449898	0	2.04499e-05	0
Urticaceae	0.00368098	0.0310838	0.00316973	0.26773	0.091411	0.0958487	0.200675	0.152495	8.17996e-05	8.17996e-05	6.13497e-05	0	0.000102249	0.000143149	0.000327198	0.000143149	0.000163599	0.00319018	0.000940695	0.071002	0.00498978	0.00329243	0.0235378	0.0194888	0.00437628	0.0090593	0.00300613	0.00241309	0.0186094	0.0231493	0.0157873	0.00535787	0.0390593	0.032863	0.0135992	0.0109611	0.0154601	0.00893661	0.0314724	0.00198364	0.0421677	0.463292	0.0998773	0.248793	0.101513	0.0721268	0.000163599	0.000163599	6.13497e-05
Cucurbitaceae	0	0	0	0.000224949	0.000122699	0.000265849	0	0.000122699	0	0	0	8.17996e-05	0	0	0.000122699	0	0	0	0	0	0	0	0	0	0	0	0	0.000204499	0	0.00169734	0	0	0	0	0	0	0.000654397	0	0	0	0	0.000224949	0	0	0	0	0	0	0.012863
Marantaceae	0	0	0	0	0	0	0	0	0	0	0	0	0	0	0	0	0	0	0	0.00607362	0.00226994	0.00204499	0	0	0	0.00492843	0.00314928	0.00364008	0	0	0	0	0	0	0	0	0	0	0	0.000204499	0.0397751	0.309059	0.315992	0.0828221	0.282393	0.108344	0	0.000163599	0.00496933
Zingiberaceae	0.00235174	0.00173824	0.000981595	0.00116564	0.0131902	0.063681	0.0339673	0.000654397	0	0	0.0216973	0	0	0	0.00736196	0	0	0.0349898	0.281636	0.00102249	0.00249489	0.00384458	0.00128834	0.000368098	0.000286299	0.000286299	0	0	0	0	0.0131902	0.00198364	0.00167689	0	0.00251534	0.000245399	0.00928425	0.00562372	0.0122904	0.0119427	0.00701431	0.0481391	0.0236605	0.00233129	0.000224949	0.00192229	0.00408998	0.00433538	0.00781186
Euphorbiaceae	0.000470348	0	0	0	0	0	0.000143149	0	0	0	0	0	0	0	0.0148057	0	0	0.0131288	0.000347648	0	2.04499e-05	0	0.000286299	2.04499e-05	0.000347648	0	0.000511247	0.000961145	2.04499e-05	0.00118609	0.000102249	6.13497e-05	0.000736196	0	0	0.000511247	0.00515337	0.000163599	0.000368098	0.00173824	0.00310838	0	0	0.0466053	0.000306748	0	0	0.000224949	0
Commelinaceae	0.000613497	0.000654397	0.000204499	0.00384458	0.000593047	0.000899796	0.000306748	0.00709611	0.00137014	0	0.000224949	0	0	0	0	0	0	0	0	0	0	8.17996e-05	0	0.00114519	0	0	0.01591	0.0137219	0	0	0.00241309	0.000327198	2.04499e-05	0.00130879	0.000756646	8.17996e-05	0.00122699	0.00243354	0.00220859	0	0.00267894	0.00257669	0.0313292	0	0.00331288	0.00126789	0.00981595	0.00869121	0.000879346
Meliaceae	4.08998e-05	0	0	0	0.000511247	0.000388548	0.000265849	0	0	0.000224949	0.00331288	0	0	0	0.00147239	0	0	0	6.13497e-05	0	0	0	0	0	0	0	0	0	0	0	0.168282	0	0.000490798	0	0.000184049	0	0	0	0	0	0.000286299	0	0	0	0	0	0	0.000163599	0
Primulaceae	0	0	0	0	0	0	0	0	0	0	0.0556033	0	0	0	0	0	0.000245399	0.00744376	0.0157873	0	0	0	0	0	0	0.000102249	0	0	0.000613497	0	0	0	0.00218814	0	0	0	0	0	0.000388548	0	0	0	0	0	0	0	0	0	0.000470348
Apiaceae	0	0	0	0	0	0	0	0	0.117076	0.000368098	0.000224949	0.00165644	0.00292434	0.00210634	0.0511656	0	0	0	0	0	0	0	0	0	0	0	0	0	0	0	0	0	0	0	0	0	0	0	0	0	0	0	0	0	0	0	0	0	0
Rosaceae	0.00212679	0.00137014	0.000531697	0.00623722	0	0	0	0.00597137	0	0	0	0	0	0	0	0	0	0	0	0.000204499	0	0.000102249	0.00533742	0	0.00503067	0.000163599	0	0.00226994	0	0	0.000204499	0	0.000715746	0	0	0	0	0	0.00431493	0	0.00155419	0.000122699	0	2.04499e-05	0	0	0.00134969	0.000470348	0.0480573
Fagaceae	2.04499e-05	0	0	0	0	0	0	0	0	0	0.000245399	0	0	0	0	0	0	0	0	0.000408998	0.00188139	0.00175869	0.000245399	6.13497e-05	8.17996e-05	0.00143149	0.00226994	0.000593047	0	0	0.00470348	0	0.000633947	0	0	0.00226994	0.000143149	0.00116564	0.000449898	0.0111043	0	0.000552147	0.0128221	0	0.00351738	6.13497e-05	0.000245399	0.000265849	0.00638037
Lythraceae	0	0	0	0	2.04499e-05	0	0	0	0	0	0	0	0	0	0.070593	0	0	0	0	0	0	0	0	0	0	0	4.08998e-05	0	0	0	0	0	0	0	0	0	0	0	0	0	0	0	0	0	0	0	0	0	0
Araliaceae	0.000163599	0.000143149	0	0.000102249	0	0	0.000204499	6.13497e-05	0	0	0	0	0	0	0	0	0	0	0	0	0	0	0.000143149	0	0.000102249	0	0	0	0	0	0	0.00235174	0	0	0.00139059	0	2.04499e-05	4.08998e-05	0	0.000163599	0	0.00112474	0.00325153	0	0.000286299	0.000470348	0	0	0
Anacardiaceae	0	0	0	0	0	0	6.13497e-05	0.000102249	0	0	0	0	0	0	0	0	0	0	0	0	0.00224949	0.00204499	0	0.00122699	0	0	0.000122699	0	0	0.000858896	0	0	0	0.000817996	0	0	0	0	0	0	0.0108793	0	0.000347648	0.0091002	0	0.0171779	0	0	0.00118609
Clusiaceae	0	0	0	0	0	0	0	0	0	0	0	0	0	0	0	0	0	0	0	0	0	2.04499e-05	0	0.000204499	0	0	2.04499e-05	0.000102249	0	0	0.00130879	0.000593047	0	0	0.000961145	0	0	0.00171779	0	0	0.00145194	0.0228016	0.0176483	0.000593047	0	0.000163599	0	0	0
Hypoxidaceae	0.000122699	0	0	0	0	6.13497e-05	0	0	0	0	0	0	0	0	0	0	0	0	0	0	0	0	0	0	0	0	0	0	0	0	0.000204499	0.000429448	0	0	0.000286299	0	0	8.17996e-05	0.00437628	0	0	0.000184049	0.00408998	0	0	0	0.000736196	0.000736196	0
Vitaceae	0.000184049	0.000143149	0.000245399	6.13497e-05	0.000408998	0	0.000531697	0	0	0	0.000838446	0	0.00155419	0	0	0	0	0	0.00316973	0	0	0	0	0.000429448	0	6.13497e-05	0	0	0	0.00226994	0	0.000265849	0	0	0	0.00114519	0.000593047	0.00120654	0.00255624	0	0	0.000511247	0	0.00327198	0	0	0	0.000347648	0
Cannabaceae	0	0	0	0	0	0	0	0	0	0	0.00591002	0	0	0	0	0	0	0	0.0220859	0	0	0	0	0	0	0	0	0.000204499	0	0	0	0	0	0	0	0	0	0	0	0	0	0	0	0	0	0	0	6.13497e-05	0
Menispermaceae	0	0	0	0.0102454	0.00151329	0.00349693	0.00267894	0.00858896	0	0	0	0	0	0.000490798	0	0	0	0	0	0.00114519	0	0	0	0.000981595	0	0.000817996	4.08998e-05	0.00139059	0	0	6.13497e-05	0.000245399	0.000368098	0	0.000368098	0	0	4.08998e-05	0.011227	0	0.00494888	0.0186094	0.00541922	0.00249489	0.000511247	0.00527607	0	4.08998e-05	0
Solanaceae	0	0	0	0	0	0	0	0	0	0	0.000449898	0	0	0	0.0111656	0	0	0	0.000715746	0	6.13497e-05	0	0	0	0	6.13497e-05	0	0	0	0.000347648	0	0	0	0	0	0	0	0	0	0.000327198	0	0	0	0	0	0	0	0	0
Pandanaceae	0	0	0	0	0	0	0	0	0	0	0	0	0	0	0	0	0	0	0	0	0	0	0	0	0	0	0	0	0	0	0	0	0	0	0	0	0	0	0	0	0	0.0121063	0	0	0	0	0	0	0
Rutaceae	0	0	0	0	0	0	0.000122699	0	0	0	0.00147239	0	0	0	0	0	0	0	0	0	0	0	0	0	0	0	0	0	0	0.000245399	0	0	0	0	0	0.000143149	0	2.04499e-05	0	0.000122699	0	0	0	0	0	0	0	0	0.000143149
Juglandaceae	0	0	8.17996e-05	2.04499e-05	0	0	0	0	0	0	0	0	0	0	0	0	0	0	0	0	0	0.000122699	0	0	0	0	0	0	0	0	0	0	0	0	0	0	0.000265849	0.000163599	0	0	0.000797546	0	0.00732106	0.00126789	0	0.000531697	0	0	0
Convolvulaceae	0	0	0	0.00343558	0.00384458	0.00376278	0.000817996	0.00278119	0	0	0.000490798	0	0	0	0.000981595	0	0	0	0.000306748	2.04499e-05	0	0	0.000388548	0	0	0	0	0	0	0.00128834	2.04499e-05	6.13497e-05	0	0.000552147	0.000879346	0	0.00104294	0.000408998	0.00122699	0	0	6.13497e-05	0	0	0.000204499	0	0.000143149	0.000490798	0
Costaceae	0.00296524	0.00212679	0.00249489	0	0	0	0.00660532	0	0	0	0	0	0	0	0	0	0	0	0	0	0	0	0	0.000204499	0	0	0	0	0	0	0	0	0	0.00226994	0	0	0	0	0	0	0	0	0	0	0	0	0	0	0
Lauraceae	0	0.000122699	0	0.000204499	0	4.08998e-05	0	0.00595092	0	0	0	0	0	0	0.00319018	0	0	0.00932515	0	0.000286299	0	2.04499e-05	0.000388548	0.000429448	2.04499e-05	0.000756646	0	0	0	0	8.17996e-05	0.000552147	0.000102249	0	0	0	0	0.000429448	0.00400818	0	0.00102249	0.000265849	0.000306748	0.000797546	0	0	0	0	0.000102249
Burseraceae	0	0	0	0	0	0	0	0	0	0	0	0	0	0	0	0	0	0	0.000511247	0	0	0.000163599	0.00813906	0	0.00503067	0	0	0	0	0	0	0	0.000286299	0	0	0.000245399	0.000163599	0	0	0.000286299	0	0	0	0	0	0	0	0	0
Polygonaceae	0	0	0	0.000368098	2.04499e-05	0	0.000122699	0.000470348	0	0	0	0	0	0	0.000940695	0	0	0	0	0	0	0	0.000368098	0	0	0	0.00349693	0.00357873	0	0	0	0	0	0	0	0	0	0	0.000143149	0	0	0	0	0	0	0	0	0	0
Myristicaceae	0	0	0	0	0	0	0	0	0	0	0	0	0	0	0	0	0	0	0	0	0	0	0	0	0	0	0	0	0	0	0	0	0	0	0	0	0	0	0.000102249	0	0	0	0	0	0	0	0	0	0
Ebenaceae	0	0	0	0	0.000122699	0	0	0	0	0	0	0	0	0	0.00689162	0	0	0	0	0	0	0	0	0	0	0.000102249	0	0	0	0	0	0	0	0	0	0	0	0	0	0	0	0	0	0	0	0	0	0	0
Ulmaceae	0.000143149	0.000490798	0.000143149	0	0	0	0	0	0	0	0	0	0	0	0.00190184	0	0	0.00198364	0	0	0	0	0	0	0	0	0	0	0	0.00658487	0	0	0	0.00443763	0	0.00108384	0.000163599	0	0	0	0	0	0	0	0	0	0	0	0
Icacinaceae	0	0	0	0	0	0	0	0	0	0	0	0	0	0	0	0	0	0	0	0	0	0	0	0	0	0	0	0	0	0	0	0	0	0	0	0	0	0	0	0	0	0	0	0	0	0	0	0	0
Malvaceae	0	0	4.08998e-05	0	0.00188139	0.00519427	0.000981595	0	0	0	0	0	0	0	0	0	0	0.000449898	0	0	0	0	0.00523517	0	0.00235174	0	0	0	0.000204499	0	0.000347648	0.000184049	0.00155419	0	0	0.000143149	0.000184049	0.000347648	0.000654397	0.00169734	0	0	0	0.00177914	0	0	0	0.000122699	0
Pinaceae	0	0	0	0	0.000245399	0	0	0	0	0	0	0.000143149	0	0	0	0	0	0	0	0	6.13497e-05	0	0	0	0	0	0.000204499	0.00511247	0	0	0	0	0.00134969	0	0	4.08998e-05	0	0.00496933	0	0	0	4.08998e-05	0	0	0.000695297	0.00388548	0	0	0
Rubiaceae	0.000102249	6.13497e-05	0.000122699	0.000449898	0.000429448	0.000265849	0.000265849	0.000327198	0.000143149	0	4.08998e-05	0	0	0	0	4.08998e-05	0	0.00122699	4.08998e-05	0	8.17996e-05	6.13497e-05	0	0.000122699	0	6.13497e-05	0	0.000122699	0.000715746	0	0.000695297	0	6.13497e-05	0	0.000306748	0	0.000143149	0	0	0.00210634	0.000327198	0.000143149	8.17996e-05	0	0	0.000838446	0	0	0
Actinidiaceae	0	0	0	0	0	0	0	0	0	0	0	0	0	0	0	0	0	0	0	0	0	0	0	0	0	0	0	0	0	0	0	0	0	0	0	0	0	0	0	0	0	0	0	0	0	0	0	0	0
Theaceae	0	0	0.000102249	0	0	0	0	0	0	0	0	0	0.000184049	0	0	0	0	0	0	0	0	0	0	0	0	0	0	0	0	0	0	4.08998e-05	0	0	0	0	0	8.17996e-05	0	0	0	0.000306748	0	0	0	0	0	0.000347648	8.17996e-05
Staphyleaceae	0	0	0	0	0	0	0	0	0	0	0	0	0	0	8.17996e-05	0	0	0.00376278	0	0	0	0	2.04499e-05	0	0	0	0	0	0	0	0.00141104	0	0.00169734	0	0	0	0.000736196	0	0	0	0	0	0	0	0	0	0	0	0
Araceae	0	0	0	0	0	0	0	0	0	0	0	0	0	0	0	0	0	0	0	0	0	0	0	0	0	0	0.000490798	0.000327198	0	0	0	0	0	0	0	0	0	0	0	0	0.000531697	6.13497e-05	0.00353783	0	0	0	0	0	4.08998e-05
Asteraceae	0.000102249	0.000449898	8.17996e-05	0.000122699	0.000490798	0.000961145	0.000593047	0.000408998	0	0	0.000388548	0	0	0	0.00102249	0	0.000163599	0	0.000368098	0	0	0	4.08998e-05	0	0.000102249	0	0	0	0	0.000286299	0	0.000265849	0.000306748	0	0	0	0.000102249	0.000715746	0	0	0.00327198	0	0	0	0.000858896	0.000817996	0.000306748	0.000388548	0
Dicksoniaceae	0	0	0	0	0	0	0	0	0	0	0	0	0	0	0	0	0	0	0	0	0	0	0	0	0	0	0	0	0	0	0	0	0.00276074	0	0	0	0	0	0.000940695	0	0	0	0	0	0	0	0	0	0
Smilacaceae	0	0	0	0	0	0	0	0	0	0	0	0	0	0	0	0	0	0	0	0	0	0	0	0	0	0	0	0	0	0	0	0	0	0	0	0	0	0	0	0	0	0	0	0	0	0	0	0	0
Tamaricaceae	0	0	0	0	0	0	0	0	0	0	0	0	0	0	0	0	0	0	0	0	0	0	0	0	0	0	0	0	0	0	0	0	0	0	0	0	0	0	0	0	0	0	0	0	0	0	0	0	0
Taxodiaceae	0	0	0	0	0	0	0	0	0	0	0	0	4.08998e-05	0	0	0.000143149	0	0	0	0	0	0	0	0	0	0	0	0	0	0	0	0	0	0	0	0	0	0	0	0	0	0	0	0	0	0	0	0	0
Ranunculaceae	0	0	0	0	0	0	0	0	0	0	0	0	0	0	0	0	0	0	0	0	0	0	0	0	0	0	0	0	0	0	0	0	0	0	0	0	0	0	0	0	0	0	0	0	0	0	0	0	0
Lamiaceae	0	0	0	0.000102249	0.000102249	0.000224949	0.00155419	8.17996e-05	0	0	0	0	0	0	0.000388548	0	0	0	0	0	0	0	0	0.000163599	0	0	0	0	0	0.00226994	0	0	0	0	0	0	0	0	0	0	0	0	0	0	0.000184049	0	0.000224949	0	0
Dilleniaceae	0	0	0	0.000204499	0.000122699	0.000613497	0.00200409	0.000143149	0	0	0	0	0	0	0	0	0	0	0	0	0	0	0	0	0	4.08998e-05	0	0	0	0	0	0	0	0.00110429	0	0.000327198	0	0	0.000347648	0.00222904	0	0	0	0	0	0	0	0	0
Phyllanthaceae	0	6.13497e-05	0.000306748	2.04499e-05	2.04499e-05	0.000122699	0	0	0	0	0.000981595	0	0	0.000184049	0.000143149	0	0	0.00171779	0	0	6.13497e-05	0	0	0	0.000122699	0	4.08998e-05	0	0	0	0.000184049	0	0	0	0	0.000449898	0	0.000613497	0	0	0	0	0	0	0.000347648	0	0.000306748	0.000163599	0
Dennstaedtiaceae	0	0	0	6.13497e-05	0	0	0	0	0	0	0	0	0	0	0	0	0	0	0	0	0	0	0	0	0	0	0	0	0	0	0	0	0	0	0	0	0	0	0	0	0	0	0	0	0	0	0	0	0
Magnoliaceae	0	0	0	0	0	0	0	0	0	0	0	0	0	0	0	0	0	0	0	0	0	0	0	0	0	0	0	0	0	0	0	0	0	0	0	0	0	0	0	0	0	0	0	0	0	0	0	0	0
Malpighiaceae	0	0	0	0	0	0	0	0	0	0	0.00159509	0	0	0	0	0	0	0	0.000286299	0	0	0	0	0	0	0	0	0	0	0	0	0	0	0	0	0	0.000102249	0.000122699	0	0	0	0	0	0	0	0	0	0	0
Dryopteridaceae	0	0	0	0	0	6.13497e-05	0	0	0	0	0	0	0	0	0.00145194	0	0	0	0	0	0	0	0	0	0	0	0	0	0	0	0.00153374	0	0	0	0	4.08998e-05	0	0.000306748	0	0	0	0.000327198	0.000654397	2.04499e-05	0	0.000695297	4.08998e-05	0	0
Selaginellaceae	0	0	0	0	0	0	0	0	0	0	0	0	0	0	0	0	0	0	0	0	0	0	0	0	0	0	0	0	0	0	0.000879346	0	0	0	0	0	0	0	0	0	0	0	0	0	0	0	0	0	0
Sapindaceae	0	0	0	0	0	0	0	2.04499e-05	0	0	0	0	0	0	0	0	0	0.00128834	0	0	0	0	0	0	0	0	0	0	0	0	0	0	0	0	0	0	0	0	0	0	0	0	0	0	0	0	0	0	0
Piperaceae	0	0	0	0	0.000184049	0.000408998	0	2.04499e-05	0	0	0	0	0	0	0	0	0	0	0	0	0	0	0	0	0	0	0	0	0	0	0	6.13497e-05	0	0	0	0.000122699	0	0	0	0	0	6.13497e-05	0	0	0.00122699	0	0	0	0
Volvocaceae	0	0	0	0	0	0	0	0	0	0	0	0	0	0	0	0	0	0	0	0	0	0	0	0	0	0	0	0	0	0	0	0	0	0	0	0	0	0	0	0	0	0	0	0	0	0	0	0	0
Bignoniaceae	2.04499e-05	4.08998e-05	0	0.000143149	0	0.000122699	6.13497e-05	8.17996e-05	0	0	0	0	0	0	0	0	0	0	0.000899796	0	0	0	0	0	0	0	0	0	0	0.000633947	0	0	8.17996e-05	0	0	0	0	4.08998e-05	0	0	0	0	0.000858896	0.000408998	0	0	0	0	0
Dioscoreaceae	0	0	0	0	0	0	0	0	0	0	0	0	0	0	0	0	0	0	0	0	0	0	0	0	0	0	0	0	0	0	0	0	0	0	0	0.000204499	0	0	0	0	0	6.13497e-05	0	0	0	0	0	0	0
Rhamnaceae	0	0	0	0	0	6.13497e-05	0.000102249	0	0	0	0.000265849	0	0	0	0	0	0	0	0	0	0	0	0	0	0	0	0	0	0	0.000368098	0	0	0	0	0	0	0	0	0	0	0	0	0	0	0.000531697	0	0	0	0
Combretaceae	0	0	0	0	0	0	4.08998e-05	0	0	0	0	0	0.000490798	0	0.000102249	0	0	0	0	0	0	0	0	0	0	0	0	0	0	0	0	0	0	0	0	0	0	0	0	0	0	0	0	0	0	0	0	8.17996e-05	0
Sabiaceae	0	0	0	0	0	0	0	0	0	0	0	0	0	0	0	0	0	0	0	0	0	0	0	0	0	0	0	0	0	0	0	0	0	0	0	0	0	0	0	0	0	0	0	0	0	0	0	0	0
Putranjivaceae	0	0	0	0	0	0	0	0	0	0	0	0.000224949	0	0	0	0	0	0	0	0	0	0	0	0	0	0	0	0	0	0	0	0	0	0	0	0	0	0	0	0	0	0	0	0	0	0	0	0	0
Begoniaceae	0	0	0	0	0	0	0	0	0	0	0	0	0	0	0	0	0	0	0	0	0	0	0	0	0	0	0	0	0	0	0	0	0	0	0	0	0	0	0	0	0	0	0	0	0	0	0	0	0
Cyatheaceae	0	0	0	0	0	0.000163599	0	0	0	0	0	0	0	0	0	0	0	0	0	0	0	0	0	0	0	0	0	0	0	0	0	0	0	0	0	0	0	0	0	0	0	0	0	0	0	0	0	0	0
Asparagaceae	0	0	0	0	0	0	0	0	0	0	0	0	0	0	0	0	0	0	0	0	0	0	0	0	0	0	0	0	0	0	0	0	0	0	0	0	0	0	0	0	0	0	0	0	0	0	0	0	0
Others	0.00137014	0.00190184	0.00343558	0.00388548	0.000490798	0.00151329	0.00321063	0.00257669	0.0659305	0.00648262	0.0120859	0.00801636	0.00670757	0.0116769	0.00615542	0.00339468	0.00674847	0.00860941	0.0879346	0.00615542	0.0298978	0.0296524	0.00294479	0.00415133	0.000777096	0.00678937	0.00198364	0.00139059	0.0464008	0.00214724	0.009182	0.00122699	0.00940695	0.00243354	0.00237219	0.00368098	0.00171779	0.00145194	0.00621677	0.00184049	0.00128834	0.00104294	0.00218814	0.00190184	0.00233129	0.000429448	0.00167689	0.00196319	0.033681
[truncated: 59 more columns]

## Sheet: Table S4
Supplementary Table S4: The relative abundance data of dietary taxa at the genus level for each sample
Taxonomy	HE09	HE10	HE13	HE14	HE16	HE18	HE19	HE20	HE21	HE22	HE23	HE24	HE25	HE27	HE28	HE30	HE31	HE32	HE33	HE34	HE35	HE36	HE37	HE38	HE41	HE42	HE43	HE44	HE45	HE46	HE47	HE48	HE49	HE50	HE51	HE52	HE53	HE54	HE56	HE57	HE58	HE60	HE61	HE62	HE63	HE65	HE68	HE69	HE70
Pennisetum	0.0137832	0.0283436	0.0132106	0.141227	0.0104908	0.0650307	0.114785	0.170654	0.667035	0.964049	0.812699	0.985746	0.984928	0.976564	0.60591	0.99362	0.983272	0.698753	0.326728	0	0	0	0.00822086	0	0.00764826	0.000204499	0	0	0.0308793	0.0610429	0	0.0323313	0.0176483	0.0315542	0.00496933	0.0808998	0.00713701	0.000368098	0.0126994	0.00697342	0.000736196	0.000429448	0	0	0	0	0	0	0.000204499
Acacia	0.00147239	0.00216769	0.000490798	0.000981595	0.00368098	0.0229448	0.000204499	0.00188139	0	0	0	0	0	0	0	0	0	0	0	0.000143149	0.00406953	0.00214724	0.00108384	0.0771779	0.00165644	0.000204499	0	0	0.0109202	0.463988	0.00486708	0.0406544	0.00343558	0.566258	0.113006	0.328528	0.00151329	0.0640695	0.294969	0.36409	0.00361963	0	0.00374233	0.000408998	0.00274029	0.000408998	0.00126789	0.000817996	0
Bambusa	0.511022	0.63456	0.314172	0.227832	0.584029	0.475583	0.354663	0.321391	0	0	0.0181595	0	0	0	0	0	0	0	0.00337423	0.465562	0.585583	0.373599	0.686646	0.231943	0.788344	0.594131	0.147055	0.416585	0.548078	0.191145	0.0864417	0.726933	0.378773	0.189325	0.527791	0.338855	0.452515	0.23726	0.237403	0.409121	0.016728	0.00546012	0.00408998	0.0147648	0.0311043	0.0238446	0.0970552	0.185153	0.0331493
Scleria	0.0124131	0.00386503	0.00593047	0.0197751	0.00167689	0.00173824	0.0370757	0.00940695	0	0	0	2.04499e-05	0	0.000245399	8.17996e-05	0	0	0	0	0.0252352	0.0134356	0.0364826	0.0103067	0.0568303	0.0176687	0.0404499	0.508875	0.291943	0.0278732	0.00202454	0.143374	0.0345399	0.0273824	0.00353783	0.0149693	0.0435583	0.000286299	0.116421	0.00865031	0.0143558	0.046544	0.000633947	0	0.00496933	0.0231493	0.0654397	0.776053	0.653047	0.422352
Artocarpus	0	0	6.13497e-05	0	0	0.000347648	0	0	0	0	0	0	0	0	0	0	0	0	0	0	4.08998e-05	0	0	0	0	0	0	0	0	0	0.000102249	6.13497e-05	0	0	0.000654397	0.00278119	0	0	0.0465031	0	0	0	0.000224949	0	0	0	0.00137014	0.00110429	0.00509202
Ficus	0.00114519	0.00169734	0.000470348	0.0109816	0.00732106	0.00768916	0.00664622	0.0122086	0	0	0.00237219	0.000327198	0	0	0	0	0	0	0.0101227	0.0209407	0.0121268	0.00480573	0.0135583	0.0444785	0.00447853	0.0245808	0.00104294	0.00265849	0.0105521	0.0147648	0.0191411	0.0150307	0.122802	0.0179141	0.0376892	0.000531697	0.00259714	0.0090593	0.0192638	0.0173415	0.537526	0.0290184	0.255297	0.315685	0.1318	0.329816	0.0246012	0.0320859	0.00464213
Pottsia	0.291493	0.164315	0.600409	0.036953	0.171595	0.0987526	0.0290593	0.0290798	0	0	0.00660532	0	0	0	0	0	0	0.000572597	0.0562986	0	0.000552147	0.000327198	0.0486503	0.00312883	0.0152965	0.000122699	0.000184049	0.000204499	0.0180164	0.0884254	0.210266	0.0523926	0.0688753	0.0520245	0.0857873	0.0376687	0.0193661	0.290225	0.0521881	0.020818	0.00114519	0.0218814	0.0270552	0.00355828	0.00368098	8.17996e-05	0.00255624	0.00296524	0
Musa	0.00112474	0.00173824	0.000961145	0.00175869	0.00161554	0.023456	0.0735992	0.00214724	0	0	0.000163599	6.13497e-05	0	0	0	0	0	0	0	0.0671779	0.00216769	0.00353783	6.13497e-05	0.00196319	0	0.0815133	0.00159509	0.00386503	0.0543763	0.0579346	0.0708384	0.0274438	0.0375256	0.0437219	0.0533129	0.0263804	0.00104294	0.0765031	0.076544	0.0246012	0.00157464	0.0264826	0.0133742	0.0128425	0.0646421	0.0476892	0.0141922	0.0331493	0.0830675
Poikilospermum	0	0	0	0	0	0	0	0	0	0	0	0	0	0	0	0	0	0	0.000654397	0	0	0	0	0	0	0	0	0	0	0	0	0	0	0	0	0	0	0	0	0	0	0	0	0	0	0	0	0	6.13497e-05
Sorghastrum	0.00286299	0.00276074	0.000899796	0.000470348	0.000613497	0.00237219	0.000408998	0.000306748	0.00366053	0.00100204	0.000449898	0.00161554	0.000899796	0.00351738	0.0095501	0	0.00443763	0.126748	0.000122699	0.000347648	0.00433538	0.00803681	0.00691207	0.014908	0.00157464	0.000736196	0.00214724	0.00323108	0.0223313	0.00664622	0.0410225	0.00208589	0.0261963	0.00251534	0.00854806	0.0090593	0.00141104	0.0171166	0.0141922	0.00202454	0.00756646	0	0	0.0149898	0.0462986	0.0388957	0.024908	0.0256237	0.314479
Phrynium	0	0	0	0	0	0	0	0	0	0	0	0	0	0	0	0	0	0	0	0.00607362	0.00226994	0.00204499	0	0	0	0.00492843	0.00314928	0.00364008	0	0	0	0	0	0	0	0	0	0	0	0.000204499	0.0397751	0.309059	0.315992	0.0828221	0.282393	0.108344	0	0.000163599	0.00496933
Sorghum	0	0	0	0	0	0	0	0	0.00231084	0.00208589	0	0.00208589	0.000858896	0.00470348	0.00752556	0	0.00451943	0.0857464	0	0	0.00159509	0.000817996	0	0.00147239	0	0	0	0	0	0	0	0.00145194	0	0	0.00104294	0	0	0	0.00104294	0	0	0	0	0	0	0	0.000981595	0	0.00224949
Oreocnide	0.00179959	0.00699387	0.000613497	0.079816	0.0099591	0.0100409	0.00717791	0.0538855	0	0	0	0	0	0	0.000327198	0	0	0.00314928	8.17996e-05	0.0707566	0.00466258	0.00294479	0	0.00952965	0	0.00699387	0.00214724	0.00134969	0.0166053	0.0199796	0.00840491	0.00102249	0.0256442	0.0298773	0.00642127	0.00650307	0.0144581	0.00865031	0.0190593	0.00173824	0.0265031	0.296462	0.0508589	0.0125153	0.010409	0.0129448	0	4.08998e-05	0
Pachyrhizus	6.13497e-05	0.000368098	0.000163599	0.00267894	0.00130879	0.00237219	0.000920245	0.00441718	0.00820041	0	0	0	0	0	0.000265849	0	0	0	0.00210634	0	0.00104294	0	0.00198364	4.08998e-05	0.00155419	0	0.000122699	0	0.00439673	0.00501022	0.000163599	0.00257669	0.00736196	0.00840491	0.00214724	0.0272802	0.00384458	0.000633947	0.00359918	0.00466258	0.180348	4.08998e-05	0.00243354	0.164397	0.290123	0.21456	0.00151329	0.000736196	0.00437628
Zingiber	0.000572597	0.000531697	0.000143149	0	0.0114724	0.0597342	0.00543967	0	0	0	0.00993865	0	0	0	0	0	0	0.00715746	0.281636	0.00102249	0.00249489	0.00384458	0.000347648	0.000368098	0	0.000286299	0	0	0	0	0.0131902	0.000674847	0	0	0.000899796	0	0	0.00517382	0.0122904	0.0119427	0.00511247	0.0479959	0.023047	0.00233129	0.000224949	0.00192229	0.00408998	0.00433538	0.00781186
Rockinghamia	0	0	0	0	0	0	0.000143149	0	0	0	0	0	0	0	0	0	0	0	0	0	2.04499e-05	0	0	2.04499e-05	0	0	0	0	2.04499e-05	0	0	0	0.000184049	0	0	0.000102249	0	0.000102249	0	0	0	0	0	0	0	0	0	0.000184049	0
Debregeasia	0	0	0	0	6.13497e-05	0.000347648	0	0	0	0	6.13497e-05	0	0	0	0	0	0	0	0	0	0.000327198	0.000347648	0.000654397	0.0092638	0.000306748	0.000184049	0	0	0	0	0.00715746	0	0	0	0	0	0	0	0.00286299	0.000245399	0.0156646	0.165828	0.0480982	0.236278	0.0878732	0.059182	0.000163599	0.000122699	0
Commelina	0.000613497	0.000593047	0.000204499	0.000204499	0.000531697	0.000286299	0.000306748	0.000593047	0.00137014	0	0.000224949	0	0	0	0	0	0	0	0	0	0	0	0	0.000224949	0	0	0.0156033	0.0134151	0	0	8.17996e-05	0.000327198	2.04499e-05	0	0.000756646	0	0.00122699	0	0.000879346	0	0.000920245	0.000490798	0.00196319	0	0	0.000633947	0.000940695	4.08998e-05	0.000572597
Cypholophus	0.00188139	0.02409	0.00255624	0.187914	0.0813906	0.0854601	0.193374	0.0986094	0	0	0	0	0	0	0	0	0	0	0.000143149	0.000245399	0	0	0.0228834	0.000695297	0.00406953	0.00188139	0.000858896	0.00106339	0.00200409	0.00312883	0	0.00302658	0.0134151	0.00298569	0.00382413	0.00441718	0.00100204	0.000163599	0.00167689	0	0	0.00100204	0.000470348	0	0.00300613	0	0	0	0
Saraca	0	0	0	0	0	0	0	0	0	0	0.000163599	0	0	0	0.186217	0	0	0	0.0341309	0	0	0	0	0	0	0	0	0	0	0	0	0	0	0	0	0	0	0	0	0	0	0.000163599	0	0	0	0	0	0	0
Heterostemma	0.00674847	0.0140695	0.00286299	0.168753	0.0543558	0.033456	0.0344785	0.144581	0	0	0.0462781	0	0	0.000368098	0	0	0	0.000511247	0.116483	0.00294479	0	0	0.124458	0	0.11045	0.00284254	8.17996e-05	0.000224949	0.00298569	0.000654397	0.00748466	0.00161554	0.00472393	0	0.00398773	0.000368098	0.131309	0.0132311	0.00163599	0.0353579	0	0.000490798	0.0134969	0	0	0	0.00143149	0.00192229	0
Chukrasia	0	0	0	0	0	0	0	0	0	0.000224949	0.00331288	0	0	0	0.00147239	0	0	0	0	0	0	0	0	0	0	0	0	0	0	0	0.168282	0	0.000388548	0	0.000184049	0	0	0	0	0	0	0	0	0	0	0	0	0	0
Embelia	0	0	0	0	0	0	0	0	0	0	0	0	0	0	0	0	0	0	0	0	0	0	0	0	0	0	0	0	0.000613497	0	0	0	0.00218814	0	0	0	0	0	0.000388548	0	0	0	0	0	0	0	0	0	0.000470348
Spatholobus	0.0593456	0.0495092	0.0197955	0.0166667	0.000122699	0.000654397	0.00167689	0.0238037	0	0	0.000102249	0	0	0	0	0	0	0	0	0.0323926	0.000715746	0.00208589	0.0112474	0.0354806	0.00588957	0.00382413	0	0.000286299	0.0184458	0.00218814	0	0.00384458	0.0108589	0	0.0204294	0	0.00558282	0	0	0.000327198	0.00617587	0.011002	0.129305	0.0109202	0.000224949	0.00644172	0	0	0
Daucus	0	0	0	0	0	0	0	0	0.117076	0.000368098	0.000224949	0.00165644	0.00292434	0.00210634	0.0511656	0	0	0	0	0	0	0	0	0	0	0	0	0	0	0	0	0	0	0	0	0	0	0	0	0	0	0	0	0	0	0	0	0	0
Rubus	0.00212679	0.00137014	0.000531697	0.00623722	0	0	0	0.00597137	0	0	0	0	0	0	0	0	0	0	0	0.000204499	0	0.000102249	0.00533742	0	0.00503067	0.000163599	0	0.00226994	0	0	0.000204499	0	0.000715746	0	0	0	0	0	0.00431493	0	0.00155419	0.000122699	0	2.04499e-05	0	0	0.00134969	0.000470348	0.0480573
Lithocarpus	2.04499e-05	0	0	0	0	0	0	0	0	0	0.000245399	0	0	0	0	0	0	0	0	0.000408998	0.00188139	0.00175869	0.000245399	6.13497e-05	8.17996e-05	0.00143149	0.00226994	0.000593047	0	0	0.00470348	0	0.000633947	0	0	0.00226994	0.000143149	0.00116564	0.000449898	0.0111043	0	0.000552147	0.0128221	0	0.00351738	6.13497e-05	0.000245399	0.000265849	0.00638037
Caryota	0	0	0	0	0	0	0	0	0	0	0	0	0	0	0	0	0	0	0	0.00341513	0	0	0	0.000920245	0	0.00425358	0	0	0	0.00398773	0	0	0.000245399	0	0	0.00439673	0	0.000633947	0.000408998	0	0	0.000347648	0.00282209	0	0	0.000347648	0	0	0
Lagerstroemia	0	0	0	0	2.04499e-05	0	0	0	0	0	0	0	0	0	0.070593	0	0	0	0	0	0	0	0	0	0	0	4.08998e-05	0	0	0	0	0	0	0	0	0	0	0	0	0	0	0	0	0	0	0	0	0	0
Rapanea	0	0	0	0	0	0	0	0	0	0	0.0556033	0	0	0	0	0	0.000245399	0.00744376	0.0157873	0	0	0	0	0	0	2.04499e-05	0	0	0	0	0	0	0	0	0	0	0	0	0	0	0	0	0	0	0	0	0	0	0
Spondias	0	0	0	0	0	0	6.13497e-05	0.000102249	0	0	0	0	0	0	0	0	0	0	0	0	0	0	0	0	0	0	0	0	0	0.000858896	0	0	0	0.000817996	0	0	0	0	0	0	0.00194274	0	0	0.0091002	0	0.00572597	0	0	0
Mallotus	0.000470348	0	0	0	0	0	0	0	0	0	0	0	0	0	0.0144785	0	0	0.0131288	0.000184049	0	0	0	0.000286299	0	0.000347648	0	0.000511247	0.000961145	0	0.00118609	0.000102249	6.13497e-05	0.000552147	0	0	0.000408998	0.00515337	6.13497e-05	0	0.00173824	0.00310838	0	0	0.0466053	0.000306748	0	0	0	0
Bauhinia	8.17996e-05	0.000490798	0.000224949	0.016544	0.000204499	0.000368098	0	0.0462577	0	0	0	0	0	0	0	0	0	0	0	8.17996e-05	0	0	0.00349693	0	0.00339468	0	0	0	0	0.0195501	0.000143149	0.00112474	0	0.0270143	0.00372188	0.00364008	0.000204499	0.000204499	0	0.009591	0	0	0	0.00173824	0	0	0	0	0
Mucuna	0	0	0	0.000981595	0.000265849	8.17996e-05	0.00106339	0.00108384	0	0.0255624	0	0	0	0	0.00177914	0.00216769	0	0	0	0.000102249	0	0	0	0	0	0	0	0	0	0.000756646	0.000224949	0	0.00239264	0	0	0.00143149	0	8.17996e-05	0.000552147	0.00468303	0	0	0	0	0.000552147	0	0	0	0.000920245
Pouzolzia	0	0	0	0	0	0	0	0	0	0	0	0	0	0	0	0	0	0	0	0	0	0	0	0	0	0	0	0	0	0	0.000224949	0.00130879	0	0	0.00335378	0	0	0	0.00787321	0	0	0	0	0	0	0	0	0	0
Amischotolype	0	4.08998e-05	0	0.00364008	6.13497e-05	0.000613497	0	0.00650307	0	0	0	0	0	0	0	0	0	0	0	0	0	8.17996e-05	0	0.000920245	0	0	6.13497e-05	0.000306748	0	0	0.00233129	0	0	0.00130879	0	8.17996e-05	0	0.00243354	0.00132924	0	0.00175869	0.00208589	0.0293661	0	0.00331288	0.000633947	0.00887526	0.00865031	0.000306748
Garcinia	0	0	0	0	0	0	0	0	0	0	0	0	0	0	0	0	0	0	0	0	0	2.04499e-05	0	0.000204499	0	0	0	0	0	0	0.00124744	0.000593047	0	0	0.000961145	0	0	0.00151329	0	0	0.00145194	0.0228016	0.0176483	0.000593047	0	0.000163599	0	0	0
Curculigo	0.000122699	0	0	0	0	6.13497e-05	0	0	0	0	0	0	0	0	0	0	0	0	0	0	0	0	0	0	0	0	0	0	0	0	0.000204499	0.000429448	0	0	0.000286299	0	0	8.17996e-05	0.00437628	0	0	0.000184049	0.00408998	0	0	0	0.000736196	0.000736196	0
Tetrastigma	0	0	0	0	0	0	0	0	0	0	0	0	0	0	0	0	0	0	0.000511247	0	0	0	0	0.000245399	0	0	0	0	0	0	0	0	0	0	0	0	0	0.00120654	0	0	0	0.000163599	0	0.00327198	0	0	0	0.000265849	0
Aphananthe	0	0	0	0	0	0	0	0	0	0	0.00591002	0	0	0	0	0	0	0	0.0220859	0	0	0	0	0	0	0	0	0.000204499	0	0	0	0	0	0	0	0	0	0	0	0	0	0	0	0	0	0	0	6.13497e-05	0
Parabaena	0	0	0	0.0102454	0.00151329	0.00349693	0.00267894	0.00858896	0	0	0	0	0	0.000490798	0	0	0	0	0	0.00114519	0	0	0	0.000981595	0	0.000817996	4.08998e-05	0.00139059	0	0	6.13497e-05	0.000245399	0.000368098	0	0.000368098	0	0	4.08998e-05	0.0108589	0	0.00494888	0.0186094	0.00541922	0.00214724	0.000511247	0.00527607	0	0	0
Butea	0	0	0	0	0	0	0	0	0	0	0	0	0	0	0	0	0	0	0	0	0	0	0	4.08998e-05	0	0	0	0	0	0	0	0	0	0	0	0	0	0	0	0	0	0.0184458	0	0	0	0	0	0	0
Broussonetia	0	0	0	0	0	0	0.00308793	0	0	0	0.000224949	0	0	0	0	0	0	0.000286299	0.0184049	0	0	0	0	0	6.13497e-05	0	0	0	0.00102249	0	0	0	0	0	0	0	0	0	0	0.000388548	0	0	0	0	0	0	0	0	0.000490798
Cyperus	0	0	0	4.08998e-05	0	0	0.00562372	0	0	0	0	0	0	0	0	0	0	0	0	0	0	0	0	0	0	0	0	0	0	0	0	0	0	0	0	0	0	0.000163599	0	0	0	0	0	0	8.17996e-05	0	0	0.000122699	0.000184049
Arachis	0	0	0	0	0	0	0	0	0	0	0	0	0	0	0	0	0	0	0	0	0	0	0	0	0	0	0	0	0	0	0	0	0	0	0	0	0	0	0	0	0	0	0	0	0	0	0	0	0
Capsicum	0	0	0	0	0	0	0	0	0	0	0	0	0	0	0	0	0	0	0	0	0	0	0	0	0	6.13497e-05	0	0	0	0.000347648	0	0	0	0	0	0	0	0	0	0.000327198	0	0	0	0	0	0	0	0	0
Pandanus	0	0	0	0	0	0	0	0	0	0	0	0	0	0	0	0	0	0	0	0	0	0	0	0	0	0	0	0	0	0	0	0	0	0	0	0	0	0	0	0	0	0.0121063	0	0	0	0	0	0	0
Maclura	0	0	0	0	0	0	0	0	0	0	0.000224949	0	0	0	0	0	0	0.000245399	0.0114724	0	0	0	0	0	0	0	0	0	0	0	0	0	8.17996e-05	0	0.000122699	0	0	0	0	0	0	0	0	0	0	0	0	0	0
Rhus	0	0	0	0	0	0	0	0	0	0	0	0	0	0	0	0	0	0	0	0	0.00224949	0.00204499	0	0.00122699	0	0	0.000122699	0	0	0	0	0	0	0	0	0	0	0	0	0	0.00893661	0	0.000347648	0	0	0.0114519	0	0	0.00118609
Zanthoxylum	0	0	0	0	0	0	0.000122699	0	0	0	0.00147239	0	0	0	0	0	0	0	0	0	0	0	0	0	0	0	0	0	0	0.000245399	0	0	0	0	0	0.000143149	0	2.04499e-05	0	0.000122699	0	0	0	0	0	0	0	0	0.000143149
Syagrus	2.04499e-05	0.0111861	0	0	0	0	0	0	0	0	0	0	0	0	0	0	0	0	0	0	0	0	0	0	0	0	0	0	0	0	0	0	0	0	0	0	0	0	0	0	0	0	0	0	0	0	0	0	0
Solanum	0	0	0	0	0	0	0	0	0	0	0.000449898	0	0	0	0.0111656	0	0	0	0.000715746	0	0	0	0	0	0	0	0	0	0	0	0	0	0	0	0	0	0	0	0	0	0	0	0	0	0	0	0	0	0
Cryptolepis	0	0	0	0	0.00179959	0.00300613	0	0	0	0	0	0	0	0	0	0	0	0	0	0	0	0	0.000102249	0	0	0	0	0	0.00429448	0	0	0.00388548	0.00114519	0.00102249	0.00458078	0.0102658	0	0	0.00239264	0.0111043	0	0	0	0	0	0	0	0	0
Alfaroa	0	0	8.17996e-05	2.04499e-05	0	0	0	0	0	0	0	0	0	0	0	0	0	0	0	0	0	0.000122699	0	0	0	0	0	0	0	0	0	0	0	0	0	0	0.000265849	0.000163599	0	0	0.000797546	0	0.00732106	0.00126789	0	0.000531697	0	0	0
Merremia	0	0	0	0.000736196	0.000143149	0	0.000184049	0.00143149	0	0	0.000368098	0	0	0	0	0	0	0	0.000306748	2.04499e-05	0	0	0.000388548	0	0	0	0	0	0	0.00128834	2.04499e-05	6.13497e-05	0	0.000552147	0.000879346	0	0.000797546	0.000408998	0.00122699	0	0	6.13497e-05	0	0	0.000204499	0	0.000143149	0.000490798	0
Actinodaphne	0	0.000122699	0	0.000204499	0	4.08998e-05	0	0.00595092	0	0	0	0	0	0	0.00319018	0	0	0.00932515	0	0.000286299	0	2.04499e-05	0.000388548	0.000429448	2.04499e-05	0.000756646	0	0	0	0	8.17996e-05	0.000552147	0.000102249	0	0	0	0	0.000429448	0.00400818	0	0.00102249	0.000265849	0.000306748	0.000797546	0	0	0	0	0.000102249
Costus	0.00296524	0.00212679	0.00249489	0	0	0	0.00660532	0	0	0	0	0	0	0	0	0	0	0	0	0	0	0	0	0.000204499	0	0	0	0	0	0	0	0	0	0.00226994	0	0	0	0	0	0	0	0	0	0	0	0	0	0	0
Cyrtococcum	0.000122699	0.000388548	0.000163599	0.00382413	0.000163599	0.000245399	0.000368098	0.00179959	0	0	0	0	0	0	0	0	0	0	0	0	0	0	0.000224949	0.000224949	0.000224949	0	0.00476483	0.00875256	0.00169734	0	0	0.000286299	0.00466258	0	0.00562372	0	0.000429448	0.000470348	0	0.00464213	0	0	0	0	0	0.000122699	0.00278119	0.00182004	0
Garuga	0	0	0	0	0	0	0	0	0	0	0	0	0	0	0	0	0	0	0.000511247	0	0	0.000163599	0.00813906	0	0.00503067	0	0	0	0	0	0	0	0.000286299	0	0	0.000245399	0.000163599	0	0	0.000286299	0	0	0	0	0	0	0	0	0
Persicaria	0	0	0	0	0	0	0	0	0	0	0	0	0	0	0	0	0	0	0	0	0	0	0	0	0	0	0.00349693	0.00357873	0	0	0	0	0	0	0	0	0	0	0.000143149	0	0	0	0	0	0	0	0	0	0
Myristica	0	0	0	0	0	0	0	0	0	0	0	0	0	0	0	0	0	0	0	0	0	0	0	0	0	0	0	0	0	0	0	0	0	0	0	0	0	0	0.000102249	0	0	0	0	0	0	0	0	0	0
Diospyros	0	0	0	0	0.000122699	0	0	0	0	0	0	0	0	0	0.00689162	0	0	0	0	0	0	0	0	0	0	0.000102249	0	0	0	0	0	0	0	0	0	0	0	0	0	0	0	0	0	0	0	0	0	0	0
Ulmus	0.000143149	0.000490798	0.000143149	0	0	0	0	0	0	0	0	0	0	0	0.00190184	0	0	0.00198364	0	0	0	0	0	0	0	0	0	0	0	0.00658487	0	0	0	0.00443763	0	0.00108384	0.000163599	0	0	0	0	0	0	0	0	0	0	0	0
Cassia	0	0	0	0	0	0	0	0	0	0	0.00627812	0	0	0	0	0.000184049	0	0	0	0	0	0	0	0	0	0	0	0	0	0	0	0	0	0	0	0	0	0	0	0	0	0	0	0	0.00241309	0	0	0	0
Isachne	0	0	0	0	0	0	0	0	0	0	0	0	0	0	0	0	0	0	0	0	0	0	0	0	0	0	0	0	0	0	0	0	0	0	0	0	0	0	0	0	0	0	0	0	0	0	0	0	0.000347648
Iodes	0	0	0	0	0	0	0	0	0	0	0	0	0	0	0	0	0	0	0	0	0	0	0	0	0	0	0	0	0	0	0	0	0	0	0	0	0	0	0	0	0	0	0	0	0	0	0	0	0
Paspalum	0	0	0	0	0	0	0	0	0	0	0	0	0	0	0	0	0	0	0	0	0	0	0	0	0	0	0	0	0	0	0	0	0	0	0	0	0	0	0	0	0	0	0	0	0	0.000470348	0	0	0.000715746
Bombax	0	0	4.08998e-05	0	0.000102249	0.000388548	0.000981595	0	0	0	0	0	0	0	0	0	0	0.000449898	0	0	0	0	0.00523517	0	0.00235174	0	0	0	0.000204499	0	0.000347648	0.000184049	0.00130879	0	0	0	0	0.000286299	0	0.00169734	0	0	0	0.00177914	0	0	0	0	0
Pinus	0	0	0	0	0.000245399	0	0	0	0	0	0	0.000143149	0	0	0	0	0	0	0	0	6.13497e-05	0	0	0	0	0	0.000204499	0.00511247	0	0	0	0	0.00134969	0	0	4.08998e-05	0	0.00496933	0	0	0	4.08998e-05	0	0	0.000695297	0.00388548	0	0	0
Coptosapelta	0	0	0	0	0	0	0	0	0	0	0	0	0	0	0	0	0	0	0	0	0	0	0	0	0	0	0	0	0	0	0	0	0	0	0	0	0	0	0	0	0	0	0	0	0	0	0	0	0
Actinidia	0	0	0	0	0	0	0	0	0	0	0	0	0	0	0	0	0	0	0	0	0	0	0	0	0	0	0	0	0	0	0	0	0	0	0	0	0	0	0	0	0	0	0	0	0	0	0	0	0
Diplocyclos	0	0	0	0	0	0	0	0	0	0	0	8.17996e-05	0	0	0	0	0	0	0	0	0	0	0	0	0	0	0	0	0	0	0	0	0	0	0	0	0	0	0	0	0	0	0	0	0	0	0	0	0
Abelmoschus	0	0	0	0	0.00177914	0.00480573	0	0	0	0	0	0	0	0	0	0	0	0	0	0	0	0	0	0	0	0	0	0	0	0	0	0	0.000245399	0	0	4.08998e-05	0.000184049	6.13497e-05	0.000654397	0	0	0	0	0	0	0	0	0	0
Flemingia	0	0	0	0	0	0	0	0	0	0	0	0	0	0	0	0	0	0	0	0	0	0	0	0.000531697	0.000204499	0	0	0	0	0	0.00408998	0	0	0	0	0	0	0.00145194	0	0	0	0	0	0	0	0	0.00171779	0.00263804	0
Phaseolus	0	0	0	0	0	0	0	0	0	0	0	0	0	0	0	0.000306748	0	0	0	0	0	0	0	0	0	0	0	0	0	0	0	0.000143149	0.00249489	0	0.000817996	0	0	0	0.00390593	0.000408998	0	0	0	0	0	0	0.00231084	0.000633947	0
Turpinia	0	0	0	0	0	0	0	0	0	0	0	0	0	0	8.17996e-05	0	0	0.00376278	0	0	0	0	2.04499e-05	0	0	0	0	0	0	0	0.00141104	0	0.00169734	0	0	0	0.000736196	0	0	0	0	0	0	0	0	0	0	0	0
Leea	0	0	0	0	0	0	0	0	0	0	0	0	0	0	0	0	0	0	0	0	0	0	0	0.000184049	0	6.13497e-05	0	0	0	0.000736196	0	0	0	0	0	0	0.000408998	0	0.00255624	0	0	0	0	0	0	0	0	0	0
Dalbergia	0.000143149	0	0	0	0	0	0	0	0	0	0	0	0	0	0	0	0	0	0	0.000347648	0	4.08998e-05	8.17996e-05	0.000327198	0.000490798	0.000613497	0	0.000286299	0	0	0.000224949	0	0	0	0	0	0.000490798	0.000633947	0	0.00292434	0	0	0	0	0.000388548	0	0	0	0
Cibotium	0	0	0	0	0	0	0	0	0	0	0	0	0	0	0	0	0	0	0	0	0	0	0	0	0	0	0	0	0	0	0	0	0.00276074	0	0	0	0	0	0.000940695	0	0	0	0	0	0	0	0	0	0
Elytrostachys	0	0	0	0	0	0	0	0	0.00265849	0	0	0	0	0	0	0	0	0	0	0	0	0	0	0	0	0	0	0	0	0	0	0	0	0	0	0	0	0	0	0	0	0	0	0	0	0	0	0	0
Calliandra	0	0	0	0	0	0	0	0	0	0	0	0	0	0	0	0	0	0	0	0	0	0	0	8.17996e-05	0	0	0	0	0	0.000695297	0	0	0	0	0	0.000286299	0	0.000102249	0.000204499	0	0	0	0	0	0	0	0	0	0
Chromolaena	0.000102249	0.000449898	8.17996e-05	0.000122699	0.000490798	0.000961145	0.000593047	0.000347648	0	0	0.000388548	0	0	0	0	0	0.000163599	0	0.000286299	0	0	0	4.08998e-05	0	0.000102249	0	0	0	0	0	0	0.000265849	0.000306748	0	0	0	0.000102249	0.000715746	0	0	0.000777096	0	0	0	0	0	0	6.13497e-05	0
Acmella	0	0	0	0	0	0	0	0	0	0	0	0	0	0	0	0	0	0	0	0	0	0	0	0	0	0	0	0	0	0	0	0	0	0	0	0	0	0	0	0	0.00249489	0	0	0	0.000858896	0.000817996	0	0	0
Smilax	0	0	0	0	0	0	0	0	0	0	0	0	0	0	0	0	0	0	0	0	0	0	0	0	0	0	0	0	0	0	0	0	0	0	0	0	0	0	0	0	0	0	0	0	0	0	0	0	0
Tamarix	0	0	0	0	0	0	0	0	0	0	0	0	0	0	0	0	0	0	0	0	0	0	0	0	0	0	0	0	0	0	0	0	0	0	0	0	0	0	0	0	0	0	0	0	0	0	0	0	0
Cunninghamia	0	0	0	0	0	0	0	0	0	0	0	0	4.08998e-05	0	0	0.000143149	0	0	0	0	0	0	0	0	0	0	0	0	0	0	0	0	0	0	0	0	0	0	0	0	0	0	0	0	0	0	0	0	0
Cissus	0	0	0	6.13497e-05	0.000327198	0	0.000531697	0	0	0	0.000327198	0	0	0	0	0	0	0	0.000347648	0	0	0	0	0	0	0	0	0	0	0	0	0.000184049	0	0	0	0.00114519	0	0	0	0	0	0.000347648	0	0	0	0	0	8.17996e-05	0
Micromonas	0	0	0	0	0	0	0	0	0	0	0	0	0	0	0	0	0	0	0	0	0	0	0	0	0	0	0	0	0	0	0	0	0	0	0	0	0	0	0	0	0	0	0	0	0	0	0	0	0
Caltha	0	0	0	0	0	0	0	0	0	0	0	0	0	0	0	0	0	0	0	0	0	0	0	0	0	0	0	0	0	0	0	0	0	0	0	0	0	0	0	0	0	0	0	0	0	0	0	0	0
Colebrookea	0	0	0	0	0	0	0	0	0	0	0	0	0	0	0	0	0	0	0	0	0	0	0	0	0	0	0	0	0	0.00226994	0	0	0	0	0	0	0	0	0	0	0	0	0	0	0	0	0	0	0
Dillenia	0	0	0	0.000204499	0.000122699	0.000613497	0.00200409	0.000143149	0	0	0	0	0	0	0	0	0	0	0	0	0	0	0	0	0	4.08998e-05	0	0	0	0	0	0	0	0.00110429	0	0.000327198	0	0	0.000347648	0.00222904	0	0	0	0	0	0	0	0	0
Paederia	0.000102249	0	0.000122699	0.000449898	0.000429448	0.000265849	0.000224949	0.000327198	0.000143149	0	0	0	0	0	0	4.08998e-05	0	0	4.08998e-05	0	0	0	0	0	0	6.13497e-05	0	0.000122699	0	0	0	0	2.04499e-05	0	0	0	0.000143149	0	0	0.00210634	0.000327198	0	8.17996e-05	0	0	0.000838446	0	0	0
Dendrolobium	0.00200409	0.00155419	0.00167689	0	0	0	0	0	0	0	0	0	0	0	0	0	0	0	0	0	0	0	0	0	0	0	0	0	0	0	0	0	0	0	0	0	0	0	0	0	0	0	0	0	0	0	0	0	0
Phyllanthus	0	0	0.000306748	0	0	0	0	0	0	0	0	0	0	0	0.000143149	0	0	0.00171779	0	0	0	0	0	0	0	0	4.08998e-05	0	0	0	0	0	0	0	0	0	0	0	0	0	0	0	0	0	0	0	0	0	0
Pteridium	0	0	0	6.13497e-05	0	0	0	0	0	0	0	0	0	0	0	0	0	0	0	0	0	0	0	0	0	0	0	0	0	0	0	0	0	0	0	0	0	0	0	0	0	0	0	0	0	0	0	0	0
Michelia	0	0	0	0	0	0	0	0	0	0	0	0	0	0	0	0	0	0	0	0	0	0	0	0	0	0	0	0	0	0	0	0	0	0	0	0	0	0	0	0	0	0	0	0	0	0	0	0	0
Aspidopterys	0	0	0	0	0	0	0	0	0	0	0.00159509	0	0	0	0	0	0	0	0.000286299	0	0	0	0	0	0	0	0	0	0	0	0	0	0	0	0	0	0.000102249	0.000122699	0	0	0	0	0	0	0	0	0	0	0
Isodon	0	0	0	0	0	0	0.00155419	0	0	0	0	0	0	0	0	0	0	0	0	0	0	0	0	0	0	0	0	0	0	0	0	0	0	0	0	0	0	0	0	0	0	0	0	0	0	0	0	0	0
Tectaria	0	0	0	0	0	6.13497e-05	0	0	0	0	0	0	0	0	0.00145194	0	0	0	0	0	0	0	0	0	0	0	0	0	0	0	0.00153374	0	0	0	0	4.08998e-05	0	0.000306748	0	0	0	0.000327198	0.000654397	2.04499e-05	0	0.000695297	4.08998e-05	0	0
Selaginella	0	0	0	0	0	0	0	0	0	0	0	0	0	0	0	0	0	0	0	0	0	0	0	0	0	0	0	0	0	0	0.000879346	0	0	0	0	0	0	0	0	0	0	0	0	0	0	0	0	0	0
Schima	0	0	0.000102249	0	0	0	0	0	0	0	0	0	0.000184049	0	0	0	0	0	0	0	0	0	0	0	0	0	0	0	0	0	0	4.08998e-05	0	0	0	0	0	0	0	0	0	0.000306748	0	0	0	0	0	0.000347648	8.17996e-05
Dichanthium	0	0	0	0	0	0	0	0	0	0	0	0	0	0	0	0	0	0	0	0	0	0	0	0	0	0	0	0	0	0	0	0	0	0	0	0	0	0	0	0	0	0	0	0	0	0	0	0	0
Uncaria	0	0	0	0	0	0	4.08998e-05	0	0	0	4.08998e-05	0	0	0	0	0	0	0	0	0	8.17996e-05	6.13497e-05	0	0.000122699	0	0	0	0	0	0	0	0	4.08998e-05	0	0	0	0	0	0	0	0	0	0	0	0	0	0	0	0
Pometia	0	0	0	0	0	0	0	0	0	0	0	0	0	0	0	0	0	0.00128834	0	0	0	0	0	0	0	0	0	0	0	0	0	0	0	0	0	0	0	0	0	0	0	0	0	0	0	0	0	0	0
Piper	0	0	0	0	0.000184049	0.000408998	0	2.04499e-05	0	0	0	0	0	0	0	0	0	0	0	0	0	0	0	0	0	0	0	0	0	0	0	6.13497e-05	0	0	0	0.000122699	0	0	0	0	0	6.13497e-05	0	0	0.00122699	0	0	0	0
Tarennoidea	0	0	0	0	0	0	0	0	0	0	0	0	0	0	0	0	0	0.00122699	0	0	0	0	0	0	0	0	0	0	0.000715746	0	0	0	0	0	0	0	0	0	0	0	0	0	0	0	0	0	0	0	0
Crotalaria	0	0	0	0	0	0	0	0	0	0	0	0	0	0	0	0	0	0	0	0	0	0	0.000511247	0	0.00120654	0	0	0	0	0	0	0	0	0	0	0	0	0	0	0	0	0	0	0	0	0	0	0	0
Eudorina	0	0	0	0	0	0	0	0	0	0	0	0	0	0	0	0	0	0	0	0	0	0	0	0	0	0	0	0	0	0	0	0	0	0	0	0	0	0	0	0	0	0	0	0	0	0	0	0	0
Gymnema	0	0	0	0	0	0	0.000204499	0	0	0	0	0	0	0	0	0	0	0	0.00104294	0	0	0	0	0	0	0	0	0	0	0	0.000265849	0	0	0	0	0	0	0	0	0	0	0	0	0	0	0	0	0	0
Cordisepalum	0	0	0	0.000429448	0.000613497	0.000511247	0.000163599	0.000102249	0	0	0	0	0	0	0.000552147	0	0	0	0	0	0	0	0	0	0	0	0	0	0	0	0	0	0	0	0	0	0	0	0	0	0	0	0	0	0	0	0	0	0
Prunus	0	0	0	0	0	0	0	0	0	0	0	0	0	0	0	0	0	0	0	0	0	0	0	0	0	0	0	0	0	0	0	0	0	0	0	0	0	0	0	0	0	0	0	0	0	0	0	0	0
Artemisia	0	0	0	0	0	0	0	6.13497e-05	0	0	0	0	0	0	0.00102249	0	0	0	0	0	0	0	0	0	0	0	0	0	0	0.000286299	0	0	0	0	0	0	0	0	0	0	0	0	0	0	0	0	0	0	0
Bischofia	0	0	0	0	2.04499e-05	0	0	0	0	0	0.000981595	0	0	0.000184049	0	0	0	0	0	0	0	0	0	0	0	0	0	0	0	0	0	0	0	0	0	0	0	0	0	0	0	0	0	0	0	0	0	0	0
Fagopyrum	0	0	0	0.000368098	2.04499e-05	0	0.000122699	0.000470348	0	0	0	0	0	0	0.000940695	0	0	0	0	0	0	0	0.000368098	0	0	0	0	0	0	0	0	0	0	0	0	0	0	0	0	0	0	0	0	0	0	0	0	0	0
Oroxylum	0	0	0	0	0	0	0	0	0	0	0	0	0	0	0	0	0	0	0.000490798	0	0	0	0	0	0	0	0	0	0	0	0	0	0	0	0	0	0	4.08998e-05	0	0	0	0	0.000858896	0.000408998	0	0	0	0	0
Aporosa	0	6.13497e-05	0	0	0	0	0	0	0	0	0	0	0	0	0	0	0	0	0	0	6.13497e-05	0	0	0	0.000122699	0	0	0	0	0	6.13497e-05	0	0	0	0	0	0	0.000613497	0	0	0	0	0	0	0	0	0.000306748	0.000163599	0
Mussaenda	0	6.13497e-05	0	0	0	0	0	0	0	0	0	0	0	0	0	0	0	0	0	0	0	0	0	0	0	0	0	0	0	0	0.000695297	0	0	0	0.000306748	0	0	0	0	0	0	0.000143149	0	0	0	0	0	0	0
Dioscorea	0	0	0	0	0	0	0	0	0	0	0	0	0	0	0	0	0	0	0	0	0	0	0	0	0	0	0	0	0	0	0	0	0	0	0	0.000204499	0	0	0	0	0	6.13497e-05	0	0	0	0	0	0	0
Gynostemma	0	0	0	0.000224949	0.000122699	0.000265849	0	0.000122699	0	0	0	0	0	0	0.000122699	0	0	0	0	0	0	0	0	0	0	0	0	0	0	0.000572597	0	0	0	0	0	0	0.000265849	0	0	0	0	0.000224949	0	0	0	0	0	0	0
Cyclea	0	0	0	0	0	0	0	0	0	0	0	0	0	0	0	0	0	0	0	0	0	0	0	0	0	0	0	0	0	0	0	0	0	0	0	0	0	0	0.000368098	0	0	0	0	0.000347648	0	0	0	4.08998e-05	0
Ziziphus	0	0	0	0	0	0	0.000102249	0	0	0	0	0	0	0	0	0	0	0	0	0	0	0	0	0	0	0	0	0	0	0	0	0	0	0	0	0	0	0	0	0	0	0	0	0	0.000531697	0	0	0	0
Gonostegia	0	0	0	0	0	0	0	0	0	0	0	0	0	0	0	0	0	0	0	0	0	0	0	0	0	0	0	0	0	0	0	0	0	0	0	0	0	0	0	0	0	0	0	0	0	0	0	0	0
Epipremnum	0	0	0	0	0	0	0	0	0	0	0	0	0	0	0	0	0	0	0	0	0	0	0	0	0	0	0.000224949	0.000327198	0	0	0	0	0	0	0	0	0	0	0	0	0.000531697	6.13497e-05	0.000163599	0	0	0	0	0	0
Wrightia	0	0	0	0	0.000184049	0.000511247	0	0	0	0	0	0	0	0	0	0	0	0	0	0	0	0	0	0	0	0	0	0	0	0.000327198	0	0	0	0	0	0	0	0	0	0	0	0	0	0	0	0	0	0	0
Combretum	0	0	0	0	0	0	4.08998e-05	0	0	0	0	0	0.000490798	0	0.000102249	0	0	0	0	0	0	0	0	0	0	0	0	0	0	0	0	0	0	0	0	0	0	0	0	0	0	0	0	0	0	0	0	8.17996e-05	0
Bridelia	0	0	0	2.04499e-05	0	0.000122699	0	0	0	0	0	0	0	0	0	0	0	0	0	0	0	0	0	0	0	0	0	0	0	0	0.000122699	0	0	0	0	0.000449898	0	0	0	0	0	0	0	0	0	0	0	0	0
Meliosma	0	0	0	0	0	0	0	0	0	0	0	0	0	0	0	0	0	0	0	0	0	0	0	0	0	0	0	0	0	0	0	0	0	0	0	0	0	0	0	0	0	0	0	0	0	0	0	0	0
Callicarpa	0	0	0	0.000102249	0	0	0	8.17996e-05	0	0	0	0	0	0	0.000388548	0	0	0	0	0	0	0	0	0.000163599	0	0	0	0	0	0	0	0	0	0	0	0	0	0	0	0	0	0	0	0	0.000184049	0	0	0	0
Berchemia	0	0	0	0	0	0	0	0	0	0	0.000265849	0	0	0	0	0	0	0	0	0	0	0	0	0	0	0	0	0	0	0.000368098	0	0	0	0	0	0	0	0	0	0	0	0	0	0	0	0	0	0	0
Baccaurea	0	0	0	0	0	0	0	0	0	0	0	0	0	0	0	0	0	0	0	0	0	0	0	0	0	0	0	0	0	0	0	0	0	0	0	0	0	0	0	0	0	0	0	0	0.000347648	0	0	0	0
Vernonia	0	0	0	0	0	0	0	0	0	0	0	0	0	0	0	0	0	0	8.17996e-05	0	0	0	0	0	0	0	0	0	0	0	0	0	0	0	0	0	0	0	0	0	0	0	0	0	0	0	0.000306748	0.000327198	0
Melia	0	0	0	0	0	0	4.08998e-05	0	0	0	0	0	0	0	0	0	0	0	0	0	0	0	0	0	0	0	0	0	0	0	0	0	0	0	0	0	0	0	0	0	0.000286299	0	0	0	0	0	0	0	0
Gmelina	0	0	0	0	0	0	0	0	0	0	0	0	0	0	0	0	0	0	0	0	0	0	0	0	0	0	0	0	0	0	0	0	0	0	0	0	0	0	0	0	0	0	0	0	0	0	0.000224949	0	0
Drypetes	0	0	0	0	0	0	0	0	0	0	0	0.000224949	0	0	0	0	0	0	0	0	0	0	0	0	0	0	0	0	0	0	0	0	0	0	0	0	0	0	0	0	0	0	0	0	0	0	0	0	0
Cratoxylum	0	0	0	0	0	0	0	0	0	0	0	0	0	0	0	0	0	0	0	0	0	0	0	0	0	0	2.04499e-05	0.000102249	0	0	6.13497e-05	0	0	0	0	0	0	0.000204499	0	0	0	0	0	0	0	0	0	0	0
Utleria	0	0	0	0	0	0	0	0	0	0	0	0	0	0	0	0	0	0	0	0	0	8.17996e-05	0	0	0	0.000204499	0	0	0	0	0.000163599	0	0	0	0	0	0	0	0	0	0	0	0	0	0	0	0	0	0
Boehmeria	0	0	0	0	0	0	2.04499e-05	0	8.17996e-05	8.17996e-05	0	0	0.000102249	0.000143149	0	0.000143149	0.000163599	4.08998e-05	6.13497e-05	0	0	0	0	0	0	0	0	0	0	4.08998e-05	0	0	0	0	0	4.08998e-05	0	0	0	0	0	0	0	0	6.13497e-05	0	0	0	0
Ipomoea	0	0	0	0.000122699	0	6.13497e-05	0	0.000184049	0	0	0	0	0	0	0	0	0	0	0	0	0	0	0	0	0	0	0	0	0	0	0	0	0	0	0	0	0	0	0	0	0	0	0	0	0	0	0	0	0
Begonia	0	0	0	0	0	0	0	0	0	0	0	0	0	0	0	0	0	0	0	0	0	0	0	0	0	0	0	0	0	0	0	0	0	0	0	0	0	0	0	0	0	0	0	0	0	0	0	0	0
Maesa	0	0	0	0	0	0	0	0	0	0	0	0	0	0	0	0	0	0	0	0	0	0	0	0	0	8.17996e-05	0	0	0	0	0	0	0	0	0	0	0	0	0	0	0	0	0	0	0	0	0	0	0
Maoutia	0	0	0	0	0	0	0	0	0	0	0	0	0	0	0	0	0	0	0	0	0	0	0	0	0	0	0	0	0	0	0	0	0	0	0	0	0	0	0	0	0	0	0	0	0.000163599	0	0	0	0
Alsophila	0	0	0	0	0	0.000163599	0	0	0	0	0	0	0	0	0	0	0	0	0	0	0	0	0	0	0	0	0	0	0	0	0	0	0	0	0	0	0	0	0	0	0	0	0	0	0	0	0	0	0
Stereospermum	0	0	0	0.000102249	0	8.17996e-05	6.13497e-05	0	0	0	0	0	0	0	0	0	0	0	0	0	0	0	0	0	0	0	0	0	0	0	0	0	0	0	0	0	0	0	0	0	0	0	0	0	0	0	0	0	0
Toona	0	0	0	0	0	0	0	0	0	0	0	0	0	0	0	0	0	0	0	0	0	0	0	0	0	0	0	0	0	0	0	0	0.000102249	0	0	0	0	0	0	0	0	0	0	0	0	0	0	0	0
Peliosanthes	0	0	0	0	0	0	0	0	0	0	0	0	0	0	0	0	0	0	0	0	0	0	0	0	0	0	0	0	0	0	0	0	0	0	0	0	0	0	0	0	0	0	0	0	0	0	0	0	0
Dysoxylum	0	0	0	0	0	0	0	0	0	0	0	0	0	0	0	0	0	0	0	0	0	0	0	0	0	0	0	0	0	0	0	0	0	0	0	0	0	0	0	0	0	0	0	0	0	0	0	0	0
Erythrina	0	0	0	0	0	0	0	0	0	0	0	0	0	0	0	0	0	0	0	0	0	0	0	0	0	0	0	0	0	0	0	0	0	0	0	0	0	0	0	0	0	6.13497e-05	0	0	0	0	0	0	0
Aralia	0	0	0	0	0	0	0	0	0	0	0	0	0	0	0	0	0	0	0	0	0	0	0	0	0	0	0	0	0	0	0	0	0	0	0	0	0	0	0	0	0	0	0	0	0	0	0	0	0
Benincasa	0	0	0	0	0	0	0	0	0	0	0	0	0	0	0	0	0	0	0	0	0	0	0	0	0	0	0	0	0	0	0	0	0	0	0	0	0	0	0	0	0	0	0	0	0	0	0	0	0
Scleria_	0	0	0	0	0	0	0	0	0	0	0	0	0	0	0	0	0	0	0	0	0	0	0	0	0	0	0	0	0	0	0	0	0	0	0	0	0	0	0	0	0	0	0	0	0	0	0	0	0
Clerodendrum	0	0	0	0	0	0	0	0	0	0	0	0	0	0	0	0	0	0	0	0	0	0	0	0	0	0	0	0	0	0	0	0	0	0	0	0	0	0	0	0	0	0	0	0	0	0	0	0	0
Dendrocnide	0	0	0	0	0	0	0	0	0	0	0	0	0	0	0	0	0	0	0	0	0	0	0	0	0	0	0	0	0	0	0	0	0	0	0	0	0	0	0	0	0	0	0	0	0	0	0	0	0
Cenchrus	0	0	0	0	2.04499e-05	0	0	0	0	0	0	0	0	0	0	0	0	0	0	0	0	0	0	0	0	0	0	0	0	0	0	0	0	0	0	0	0	0	0	0	0	0	0	0	0	0	0	0	0
Harpullia	0	0	0	0	0	0	0	2.04499e-05	0	0	0	0	0	0	0	0	0	0	0	0	0	0	0	0	0	0	0	0	0	0	0	0	0	0	0	0	0	0	0	0	0	0	0	0	0	0	0	0	0
Others	0.0852352	0.0460532	0.0310838	0.0592434	0.050818	0.0925971	0.113558	0.0474642	0.197464	0.00662577	0.0248671	0.00803681	0.00957055	0.0116769	0.0226789	0.00339468	0.00719836	0.0364622	0.095501	0.301145	0.360225	0.554479	0.0381186	0.505603	0.0223926	0.228446	0.305337	0.237526	0.223967	0.0429652	0.199775	0.0445603	0.231063	0.0133538	0.0925562	0.0664008	0.346953	0.142434	0.147137	0.0328425	0.0801227	0.00617587	0.0286503	0.0554192	0.00697342	0.058773	0.0298364	0.0412474	0.0575869
[truncated: 59 more columns]

## Sheet: Table S5
Supplementary Table S5: Metagenomic sequencing raw data information
SampleID	Raw_Base(G)	Clean_Base(G)	Clean_Q20(%)	Clean_Q30(%)	Clean_GC(%)	Effective(%)	NonHost_Base(G)
HE09	11.12	11.04	98.51	95.6	47.61	99.23	10.93
HE10	14.49	14.37	99.16	97.42	44.33	99.18	14.37
HE13	10.53	10.29	98.97	97.09	44.51	97.77	10.26
HE14	13.84	13.73	98.88	96.56	48.27	99.21	13.72
HE16	14.63	14.31	98.88	96.63	48.63	97.87	14.12
HE18	13.08	12.97	98.84	96.42	48	99.18	12.94
HE19	12.86	12.73	99.08	97.19	43.38	98.99	12.58
HE20	15.72	15.6	99.14	97.39	45.44	99.2	15.58
HE21	13.8	13.66	99.04	97.09	45.68	98.99	13.65
HE22	12.59	12.47	99.11	97.32	43.23	99.01	12.46
HE23	14.15	14.03	99.32	97.81	46.69	99.17	14.03
HE24	12.55	12.47	98.84	96.4	48.06	99.3	12.46
HE25	12.84	12.76	98.82	96.35	51.36	99.42	12.76
HE27	12.48	12.4	98.8	96.29	49.03	99.34	12.4
HE28	12.13	12.06	98.75	96.17	50.71	99.39	12.05
HE30	10.83	10.7	98.73	96.29	47.21	98.81	10.7
HE31	11.1	11.04	99	96.89	44.51	99.49	11.04
HE32	10.93	10.87	98.85	96.54	44.64	99.45	10.86
HE33	11.24	11.09	98.76	96.35	42.94	98.67	11.08
HE34	13.19	13.08	98.73	96.15	52.45	99.21	13.07
HE35	11.39	11.3	98.82	96.4	48.83	99.21	11.3
HE36	10.87	10.78	99.32	97.77	45.16	99.2	10.78
HE37	10.87	10.78	98.77	96.38	39.88	99.13	10.77
HE38	12.22	12.14	98.77	96.22	50.54	99.36	12.13
HE41	11.56	11.51	99.04	97	43.39	99.54	11.51
HE42	9.95	9.89	98.8	96.27	43.32	99.45	9.85
HE43	13.6	13.43	98.86	96.46	45.54	98.81	13.37
HE44	13.18	13.09	98.88	96.55	46.32	99.35	13.08
HE45	14.12	14.02	98.83	96.38	44.38	99.28	14.02
HE46	11.77	11.69	98.96	96.72	42.73	99.3	11.63
HE47	15.17	15.02	98.86	96.47	45.6	98.98	14.86
HE48	13.62	13.51	98.86	96.5	45.62	99.19	13.51
HE49	15.36	15.23	99.11	97.25	44.51	99.12	15.22
HE50	13.15	13	98.88	96.5	43.46	98.88	13
HE51	10.71	10.65	98.92	96.65	44.26	99.4	10.64
HE52	10.09	10.04	99.06	97.09	41.52	99.51	10.04
HE53	10.17	10.12	99.01	96.92	45.42	99.53	10.12
HE54	10.44	10.37	98.99	96.84	46.09	99.39	10.37
HE56	10.65	10.58	98.68	96.04	46.09	99.32	10.58
HE57	10.59	10.52	98.69	96.11	43.49	99.25	10.51
HE58	10.63	10.43	98.26	95.02	45.39	98.11	10.42
HE60	13.69	13.6	98.89	96.6	44.21	99.34	13.43
HE61	13.3	13.14	99.05	97.21	42.44	98.8	13.14
HE62	14.74	14.58	99.11	97.29	45.75	98.91	14.57
HE63	10.5	10.42	98.76	96.35	45.79	99.29	10.42
HE65	15.23	15.06	99.11	97.32	45.75	98.87	15.06
HE68	10.28	10.21	98.31	94.74	43.56	99.27	10.2
HE69	10.49	10.44	98.83	96.55	44.48	99.53	10.44
HE70	12.87	12.77	98.8	96.29	44.06	99.24	12.77
HE71	12.31	12.21	98.94	96.7	43.53	99.21	12.21
HE72	12.6	12.51	99.3	97.75	49.13	99.23	12.5
HE73	10.83	10.75	98.71	96.21	47.31	99.23	10.74
HE74	12	11.84	98.79	96.32	46.65	98.71	11.84
HE75	10.99	10.87	98.06	94.11	45.07	98.96	10.87
HE77	9.86	9.8	98.67	96.13	44.44	99.43	9.79
HE78	9.93	9.85	98.62	96.01	44.01	99.21	9.85
HE79	10.72	10.63	98.66	96.08	43.87	99.15	10.63
HE80	13.42	13.29	99.06	97.21	44.54	98.99	13.28
HE81	10.55	10.47	98.76	96.37	44.97	99.22	10.47
HE83	10.08	9.99	99.05	97.08	45.33	99.05	9.98
HE84	11.59	11.51	98.22	94.53	44.17	99.26	11.46
HE85	10.6	10.47	98.75	96.21	44.4	98.75	10.45
HE86	11.86	11.77	99.31	97.76	50.66	99.24	11.77
HE92	14.97	14.86	98.9	96.55	44.15	99.29	14.85
HE93	13.64	13.55	98.87	96.49	42.77	99.33	13.55
HE94	13.91	13.8	99.29	97.73	49.41	99.19	13.8
HE95	10.7	10.64	98.72	96.26	45.26	99.42	10.64
HE97	21.01	20.74	99.05	97.19	47.56	98.75	20.73
HE98	11.64	11.58	98.88	96.54	44.98	99.48	11.58
HE99	10.59	10.33	99.01	97.13	46.21	97.53	10.3
HE102	9.92	9.87	98.92	96.6	44.74	99.51	9.87
HE103	14.44	14.31	98.85	96.45	44.82	99.1	14.31
HE104	11.13	11.05	98.91	96.69	46.9	99.3	11.05
HE106	14.06	13.94	99.3	97.72	53.79	99.12	13.93
HE108	13.12	13.02	98.82	96.38	46.56	99.21	13.01
HE110	12.11	11.98	98	93.96	46.3	98.97	11.98
HE112	12.41	12.23	98.75	96.35	48.13	98.51	12.23
HE113	14.9	14.68	99.04	97.1	48.34	98.53	14.68
HE114	10.72	10.63	98.77	96.21	46.28	99.14	10.63
HE115	19.72	19.54	98.8	96.37	43.96	99.11	19.54
HE116	13.24	13.16	98.82	96.35	44.85	99.43	13.16
HE117	11.75	11.58	98.89	96.32	53.01	98.56	11.58
HE118	10.58	10.52	98.91	96.61	42.49	99.4	10.51
HE119	12.54	12.42	99.07	97.2	45.42	98.99	12.42
HE120	10.72	10.65	99.02	96.93	43.79	99.37	10.65
HE122	14.83	14.69	99.09	97.27	43.58	99.05	14.69
HE124	10.99	10.94	99.02	96.93	44.39	99.49	10.93
HE127	10.56	10.52	99.04	96.98	44.42	99.57	10.52
HE130	11.63	11.39	98.97	96.75	46.73	97.98	11.39
HE138	11.82	11.74	99.34	97.85	44.29	99.34	11.74
HE142	11.3	11.23	98.84	96.36	44.32	99.33	11.23
HE144	13.46	13.28	98.98	96.8	45.64	98.6	13.27
HE148	10.41	10.32	98.88	96.52	44.75	99.12	10.31
HE150	13.26	13.08	99.06	97.17	44.74	98.62	13.07
HE152	11.74	11.63	98.24	94.64	42.81	99.09	11.51
HE154	15.94	15.67	98.95	96.8	44.04	98.34	15.66
HE156	15.91	15.53	98.96	96.75	44.08	97.6	15.49
HE158	18.65	18.29	99.05	97.15	40.85	98.03	17.42
HE160	11.78	11.71	98.86	96.44	42.63	99.4	11.66
HE162	12.16	12.08	98.76	96.15	43.32	99.3	12.05
HE164	11.62	11.54	99.37	97.92	44.48	99.28	11.53
HE166	13.67	13.56	98.41	95.11	47.06	99.18	13.54
HE182	15.32	15.13	99.07	97.23	44.3	98.73	14.96
HE186	12.34	12.27	98.97	96.84	44.17	99.5	12.23
HE202	12.58	12.51	98.96	96.79	44.6	99.46	12.49
HE206	15.31	14.93	98.93	96.79	44.04	97.49	14.88
HE208	15.28	15.12	99.01	97.08	48.31	99	15.11

## Sheet: Table S6
Supplementary Table S6: Metagenomic sequencing raw data information
SampleID	Total len(bp)	Scaftigs num	Average len(bp)	N50 len(bp)	N90 len(bp)	Max len(bp)
HE09	845871544	801679	1055.12	1082	566	332909
HE10	1142502169	1071930	1065.84	1092	565	332358
HE13	628461013	631111	995.8	982	554	230304
HE14	1145602650	1048206	1092.92	1136	572	143343
HE16	935426840	803539	1164.13	1257	576	300742
HE18	873293113	731064	1194.55	1300	582	478083
HE19	825880716	645630	1279.19	1456	588	466588
HE20	1223631341	1089565	1123.05	1175	569	363735
HE21	629366043	347559	1810.82	3076	664	634294
HE22	782632184	574618	1362	1662	593	539580
HE23	872534314	745981	1169.65	1263	575	188094
HE24	922065545	779506	1182.88	1283	581	262035
HE25	852379492	717797	1187.49	1287	582	266327
HE27	945498435	804675	1175.01	1276	582	284890
HE28	838645159	731437	1146.57	1217	578	303158
HE30	777403929	595770	1304.87	1524	593	584318
HE31	844694733	697863	1210.4	1336	577	259133
HE32	783266692	659182	1188.24	1303	579	265609
HE33	903134605	839279	1076.08	1093	564	380845
HE34	1052946519	960848	1095.85	1152	575	268668
HE35	643949313	558804	1152.37	1214	576	170643
HE36	647015281	580145	1115.26	1169	568	215180
HE37	761395566	707688	1075.89	1108	569	486416
HE38	854265773	711201	1201.16	1309	584	201565
HE41	799788911	722066	1107.64	1134	563	551003
HE42	660178839	593599	1112.16	1149	570	268600
HE43	926154567	784097	1181.17	1271	575	258214
HE44	858758766	700136	1226.56	1363	582	277659
HE45	1037750685	977629	1061.5	1086	569	347218
HE46	848188037	781346	1085.55	1123	568	348122
HE47	1147318884	1059290	1083.1	1114	572	396153
HE48	996537358	964912	1032.78	1043	565	655513
HE49	1194411654	1103123	1082.75	1116	569	449217
HE50	922286191	853206	1080.97	1115	570	294243
HE51	729490962	697167	1046.36	1063	563	396194
HE52	603287524	551173	1094.55	1137	564	395561
HE53	754937058	684856	1102.33	1136	564	372311
HE54	858106388	812999	1055.48	1085	563	212702
HE56	724098741	572168	1265.54	1441	592	354493
HE57	661871575	634547	1043.06	1050	564	399951
HE58	652213439	605585	1077	1109	565	433785
HE60	902610392	834940	1081.05	1105	567	402419
HE61	891030697	697492	1277.48	1492	590	349329
HE62	1011396220	974961	1037.37	1050	562	292888
HE63	876271785	830069	1055.66	1080	565	240795
HE65	1057345723	941611	1122.91	1187	572	551162
HE68	663877588	580333	1143.96	1203	573	361500
HE69	815636695	724496	1125.8	1188	572	361458
HE70	932080699	828571	1124.93	1172	575	294466
HE71	951942248	840057	1133.19	1185	572	403379
HE72	801031938	772163	1037.39	1048	561	344843
HE73	773146372	692672	1116.18	1150	568	874514
HE74	801672486	731303	1096.22	1126	569	882663
HE75	814842287	772413	1054.93	1072	564	343153
HE77	806809978	680255	1186.04	1296	577	486510
HE78	788566768	742561	1061.96	1080	564	223554
HE79	878800320	812695	1081.34	1106	567	358463
HE80	1113425813	1011414	1100.86	1144	569	358463
HE81	931765537	881678	1056.81	1080	563	361136
HE83	811339249	772950	1049.67	1061	562	310619
HE84	788715116	687842	1146.65	1200	572	460238
HE85	787268679	667482	1179.46	1258	577	558287
HE86	808915815	766922	1054.76	1086	566	128872
HE92	959142810	825262	1162.23	1238	576	333018
HE93	943453359	833101	1132.46	1190	576	495617
HE94	672474105	632398	1063.37	1097	564	133431
HE95	800406900	739427	1082.47	1100	566	543862
HE97	1309194771	1233470	1061.39	1082	564	393875
HE98	696730282	651751	1069.01	1094	566	448306
HE99	606382486	628121	965.39	933	550	190493
HE102	656321462	654138	1003.34	988	558	346293
HE103	817932092	646838	1264.51	1449	584	502675
HE104	705520387	658429	1071.52	1088	560	502676
HE106	644805357	604059	1067.45	1084	558	329393
HE108	747799174	668297	1118.96	1150	568	420299
HE110	604155577	544092	1110.39	1143	564	502675
HE112	659245903	516581	1276.17	1478	582	409991
HE113	699488973	588468	1188.66	1298	572	503743
HE114	667274388	648103	1029.58	1008	558	502675
HE115	1320662784	1053647	1253.42	1388	592	316951
HE116	892423419	630462	1415.51	1762	613	402067
HE117	722972528	600485	1203.98	1340	586	125337
HE118	659325426	528118	1248.44	1383	580	393316
HE119	908808522	749872	1211.95	1311	583	496267
HE120	714736302	582053	1227.96	1357	581	478026
HE122	1092151755	799182	1366.59	1679	596	634597
HE124	865126164	692099	1250	1411	583	355770
HE127	724582972	600829	1205.97	1319	579	449427
HE130	545729852	374427	1457.51	1926	614	553833
HE138	685960259	609134	1126.12	1201	571	196087
HE142	650446894	491901	1322.31	1595	593	483940
HE144	750041556	590571	1270.03	1463	592	455681
HE148	549431757	445122	1234.34	1372	580	371072
HE150	857914751	709197	1209.7	1335	581	338266
HE152	809713568	762669	1061.68	1066	561	407508
HE154	1097236434	894013	1227.32	1356	590	257959
HE156	928025842	731795	1268.15	1446	584	521923
HE158	1167005149	1049369	1112.1	1145	569	375030
HE160	637364650	547310	1164.54	1234	575	307438
HE162	596512177	488047	1222.24	1326	578	395043
HE164	535665219	422921	1266.58	1441	581	395371
HE166	884223487	759715	1163.89	1240	573	225418
HE182	1024446692	851987	1202.42	1310	578	487539
HE186	679775080	491858	1382.06	1717	596	571055
HE202	752441643	540500	1392.12	1734	599	476180
HE206	1079926221	948539	1138.52	1205	578	373428
HE208	1074664968	877594	1224.56	1358	580	270695

## Sheet: Table S7
Supplementary Table S7: The composition and relative abundance of the gut microbiome at the phylum level across different groups
phylum	BP	RC	SM	ML	NGH	Tax_detail
Pseudomonadota	0.05086	0.018233	0.372262	0.039451	0.105866	k__Bacteria;p__Pseudomonadota
Bacillota	0.298562	0.227938	0.218913	0.31673	0.330083	k__Bacteria;p__Bacillota
Bacteroidota	0.252598	0.314496	0.164417	0.25733	0.237415	k__Bacteria;p__Bacteroidota
Spirochaetota	0.034989	0.061821	0.017149	0.026945	0.035287	k__Bacteria;p__Spirochaetota
Uroviricota	0.081158	0.056621	0.0604	0.074621	0.060424	k__Viruses;p__Uroviricota
Verrucomicrobiota	0.031534	0.032854	0.020751	0.024027	0.020952	k__Bacteria;p__Verrucomicrobiota
Fibrobacterota	0.016592	0.049785	0.006333	0.008999	0.012639	k__Bacteria;p__Fibrobacterota
Lentisphaerota	0.027187	0.035693	0.015451	0.025204	0.022335	k__Bacteria;p__Lentisphaerota
Euryarchaeota	0.007689	0.00808	0.003637	0.008143	0.011599	k__Archaea;p__Euryarchaeota
Mycoplasmatota	0.014807	0.015588	0.00711	0.016663	0.011416	k__Bacteria;p__Mycoplasmatota
Actinomycetota	0.007161	0.00613	0.007818	0.008666	0.008328	k__Bacteria;p__Actinomycetota
Elusimicrobiota	0.000332	0.00252	0.000129	0.000214	0.000215	k__Bacteria;p__Elusimicrobiota
Candidatus Thermoplasmatota	0.004268	0.004418	0.002226	0.00464	0.004349	k__Archaea;p__Candidatus Thermoplasmatota
Planctomycetota	0.00527	0.005021	0.003017	0.003768	0.005622	k__Bacteria;p__Planctomycetota
Chytridiomycota	0.001433	0.001562	0.000314	0.002441	0.002197	k__Eukaryota;p__Chytridiomycota
Candidatus Melainabacteria	0.001798	0.002753	0.00089	0.003944	0.000595	k__Bacteria;p__Candidatus Melainabacteria
Thermodesulfobacteriota	0.003534	0.003179	0.002739	0.002831	0.003238	k__Bacteria;p__Thermodesulfobacteriota
Mucoromycota	0.000753	0.000729	0.000278	0.001255	0.001248	k__Eukaryota;p__Mucoromycota
Campylobacterota	0.001761	0.001021	0.001115	0.001813	0.001094	k__Bacteria;p__Campylobacterota
Ascomycota	0.000637	0.000636	0.000463	0.001017	0.001003	k__Eukaryota;p__Ascomycota
Kiritimatiellota	0.00154	0.001631	0.000867	0.001182	0.000998	k__Bacteria;p__Kiritimatiellota
Synergistota	0.001365	0.001598	0.000624	0.001044	0.001578	k__Bacteria;p__Synergistota
Candidatus Thorarchaeota	0.000551	0.000192	0.000303	9.8e-05	0.000153	k__Archaea;p__Candidatus Thorarchaeota
Artverviricota	9.4e-05	3e-06	1.3e-05	8e-06	5.2e-05	k__Viruses;p__Artverviricota
Zoopagomycota	0.000267	0.000271	5.6e-05	0.000483	0.000433	k__Eukaryota;p__Zoopagomycota
Chloroflexota	0.001156	0.001175	0.000681	0.001008	0.001024	k__Bacteria;p__Chloroflexota
Acidobacteriota	0.000822	0.000917	0.000495	0.000642	0.000582	k__Bacteria;p__Acidobacteriota
Fusobacteriota	0.000766	0.0007	0.000372	0.00078	0.000625	k__Bacteria;p__Fusobacteriota
Basidiomycota	0.000242	0.00025	0.000127	0.000377	0.000421	k__Eukaryota;p__Basidiomycota
Candidatus Saccharibacteria	0.000543	0.000562	0.000248	0.00049	0.000458	k__Bacteria;p__Candidatus Saccharibacteria
Myxococcota	0.000808	0.000767	0.000471	0.000655	0.000618	k__Bacteria;p__Myxococcota
Cyanobacteriota	0.000665	0.000766	0.000439	0.000565	0.000679	k__Bacteria;p__Cyanobacteriota
Armatimonadota	0.000538	0.000488	0.00032	0.000436	0.00039	k__Bacteria;p__Armatimonadota
Bdellovibrionota	0.000105	0.000104	7.3e-05	9.6e-05	0.00025	k__Bacteria;p__Bdellovibrionota
Blastocladiomycota	0.000106	0.000114	2.3e-05	0.0002	0.000176	k__Eukaryota;p__Blastocladiomycota
Cryptomycota	6.7e-05	6.8e-05	1e-05	0.000125	0.00011	k__Eukaryota;p__Cryptomycota
Candidatus Daviesbacteria	8e-06	0.000114	3e-06	5e-06	2.7e-05	k__Bacteria;p__Candidatus Daviesbacteria
Candidatus Shapirobacteria	9e-05	1.8e-05	3.3e-05	8e-06	4e-06	k__Bacteria;p__Candidatus Shapirobacteria
Nucleocytoviricota	0.000125	0.000112	6.7e-05	0.000156	0.000116	k__Viruses;p__Nucleocytoviricota
Microsporidia	5.2e-05	5.7e-05	1.6e-05	9.3e-05	9.8e-05	k__Eukaryota;p__Microsporidia
Chlamydiota	0.000154	0.000246	9.2e-05	0.000183	0.00012	k__Bacteria;p__Chlamydiota
Candidatus Cloacimonadota	0.000163	0.000198	8.9e-05	0.00012	0.000132	k__Bacteria;p__Candidatus Cloacimonadota
Candidatus Parcubacteria	9.1e-05	2.8e-05	2e-05	2.6e-05	2.4e-05	k__Bacteria;p__Candidatus Parcubacteria
Candidatus Hydrogenedentota	0.000156	0.000132	8.9e-05	0.000119	0.000123	k__Bacteria;p__Candidatus Hydrogenedentota
Nitrospirota	0.000185	0.000193	9.9e-05	0.000151	0.000142	k__Bacteria;p__Nitrospirota
Thermotogota	0.00018	0.000213	8.1e-05	0.000156	0.000146	k__Bacteria;p__Thermotogota
Candidatus Omnitrophota	0.000153	0.000169	8.3e-05	0.000125	0.000103	k__Bacteria;p__Candidatus Omnitrophota
Candidatus Bathyarchaeota	5.8e-05	4.2e-05	3.1e-05	3.7e-05	4.5e-05	k__Archaea;p__Candidatus Bathyarchaeota
Chlorobiota	0.000132	0.000159	7.5e-05	0.00012	0.000101	k__Bacteria;p__Chlorobiota
Candidatus Woesearchaeota	8.2e-05	0.000101	3.4e-05	0.000129	5.4e-05	k__Archaea;p__Candidatus Woesearchaeota
Ignavibacteriota	0.000204	0.000209	9.8e-05	0.000168	0.000176	k__Bacteria;p__Ignavibacteriota
Aquificota	0.000109	0.000103	5.9e-05	0.000108	8e-05	k__Bacteria;p__Aquificota
candidate division CPR1	9.6e-05	0.000117	3.8e-05	0.000138	7.1e-05	k__Bacteria;p__candidate division CPR1
Phixviricota	0.00012	7.9e-05	2.6e-05	7.6e-05	8.6e-05	k__Viruses;p__Phixviricota
Nitrososphaerota	3e-05	2.3e-05	1.7e-05	2.2e-05	7.4e-05	k__Archaea;p__Nitrososphaerota
Candidatus Aminicenantes	0.00011	0.00013	6.1e-05	9.3e-05	8.7e-05	k__Bacteria;p__Candidatus Aminicenantes
Candidatus Latescibacterota	0.000124	0.000119	6.6e-05	9.8e-05	7.8e-05	k__Bacteria;p__Candidatus Latescibacterota
Deferribacterota	7.9e-05	9.9e-05	3.6e-05	6.5e-05	7.7e-05	k__Bacteria;p__Deferribacterota
Candidatus Woesebacteria	5.2e-05	1.7e-05	2.1e-05	2e-05	1e-05	k__Bacteria;p__Candidatus Woesebacteria
Candidatus Neomarinimicrobiota	0.000102	0.00013	5.6e-05	7.3e-05	8.1e-05	k__Bacteria;p__Candidatus Neomarinimicrobiota
Hofneiviricota	4e-05	3.2e-05	2.6e-05	6.5e-05	4.6e-05	k__Viruses;p__Hofneiviricota
Gemmatimonadota	9.8e-05	0.000104	5.5e-05	8.5e-05	6.2e-05	k__Bacteria;p__Gemmatimonadota
Candidatus Staskawiczbacteria	1.2e-05	7e-06	8e-06	6e-06	6e-06	k__Bacteria;p__Candidatus Staskawiczbacteria
Deinococcota	9.2e-05	9.8e-05	7.2e-05	8.1e-05	7.6e-05	k__Bacteria;p__Deinococcota
Candidatus Sumerlaeota	6.2e-05	6.6e-05	3.3e-05	5.2e-05	4.3e-05	k__Bacteria;p__Candidatus Sumerlaeota
Calditrichota	9.6e-05	8.9e-05	6.3e-05	5.7e-05	6.4e-05	k__Bacteria;p__Calditrichota
Preplasmiviricota	1e-05	6e-06	3.8e-05	3e-06	1e-05	k__Viruses;p__Preplasmiviricota
Candidatus Uhrbacteria	4.2e-05	4.9e-05	2e-05	5.6e-05	2.8e-05	k__Bacteria;p__Candidatus Uhrbacteria
Thermoproteota	5.2e-05	4.8e-05	3.4e-05	4.3e-05	3.2e-05	k__Archaea;p__Thermoproteota
Balneolota	7.9e-05	8.3e-05	4.9e-05	6.2e-05	5.7e-05	k__Bacteria;p__Balneolota
Candidatus Microgenomates	1.7e-05	2e-05	8e-06	1.8e-05	3.2e-05	k__Bacteria;p__Candidatus Microgenomates
Candidatus Falkowbacteria	1.7e-05	1.4e-05	6e-06	1.2e-05	7e-06	k__Bacteria;p__Candidatus Falkowbacteria
Candidatus Moraniibacteriota	5.2e-05	4.3e-05	3.1e-05	3.6e-05	3.8e-05	k__Bacteria;p__Candidatus Moraniibacteriota
Candidatus Glassbacteria	7e-06	5e-06	2e-06	3e-06	4e-06	k__Bacteria;p__Candidatus Glassbacteria
candidate division WWE3	1.9e-05	8e-06	7e-06	1.1e-05	8e-06	k__Bacteria;p__candidate division WWE3
Rhodothermota	4.2e-05	5.2e-05	2.7e-05	3.5e-05	2.9e-05	k__Bacteria;p__Rhodothermota
Candidatus Magasanikiibacteriota	1.6e-05	1.6e-05	2.1e-05	1.2e-05	1.9e-05	k__Bacteria;p__Candidatus Magasanikiibacteriota
Candidatus Curtissbacteria	3.5e-05	4.3e-05	2.1e-05	2.8e-05	2.5e-05	k__Bacteria;p__Candidatus Curtissbacteria
Candidatus Riflebacteria	1.9e-05	1.6e-05	1e-05	2.8e-05	1.3e-05	k__Bacteria;p__Candidatus Riflebacteria
Candidatus Absconditabacteria	1.6e-05	1e-05	4e-06	6e-06	3e-06	k__Bacteria;p__Candidatus Absconditabacteria
Candidatus Rokuibacteriota	3.4e-05	3.5e-05	2.5e-05	2.8e-05	2.3e-05	k__Bacteria;p__Candidatus Rokuibacteriota
Candidatus Tectomicrobia	2.5e-05	2.5e-05	1.4e-05	2.5e-05	1.3e-05	k__Bacteria;p__Candidatus Tectomicrobia
Candidatus Aenigmatarchaeota	6e-06	7e-06	1.3e-05	4e-06	4e-06	k__Archaea;p__Candidatus Aenigmatarchaeota
Candidatus Lokiarchaeota	4.2e-05	3.3e-05	2.3e-05	5e-05	4.3e-05	k__Archaea;p__Candidatus Lokiarchaeota
Nanoarchaeota	7e-06	3e-06	1.8e-05	1e-06	2e-06	k__Archaea;p__Nanoarchaeota
Candidatus Poribacteria	3.9e-05	4e-05	2.5e-05	3.3e-05	2.9e-05	k__Bacteria;p__Candidatus Poribacteria
Candidatus Moduliflexota	3.1e-05	3.5e-05	1.6e-05	2.7e-05	3e-05	k__Bacteria;p__Candidatus Moduliflexota
Candidatus Kaiserbacteria	1.3e-05	1.2e-05	3e-06	1.6e-05	1.4e-05	k__Bacteria;p__Candidatus Kaiserbacteria
Candidatus Desantisbacteria	3e-05	3.3e-05	1.7e-05	2.5e-05	2.2e-05	k__Bacteria;p__Candidatus Desantisbacteria
Atribacterota	3.7e-05	4.8e-05	1.7e-05	3.7e-05	2.7e-05	k__Bacteria;p__Atribacterota
Candidatus Margulisiibacteriota	3.4e-05	3.6e-05	1.9e-05	3.1e-05	2.5e-05	k__Bacteria;p__Candidatus Margulisiibacteriota
Lenarviricota	2e-06	0	6e-06	0	1.3e-05	k__Viruses;p__Lenarviricota
Candidatus Levyibacteriota	7e-06	8e-06	4e-06	9e-06	1.8e-05	k__Bacteria;p__Candidatus Levyibacteriota
Candidatus Zixiibacteriota	3.3e-05	3.8e-05	1.9e-05	2.4e-05	2.3e-05	k__Bacteria;p__Candidatus Zixiibacteriota
Candidatus Heimdallarchaeota	2.7e-05	2.5e-05	1.3e-05	4.1e-05	2.3e-05	k__Archaea;p__Candidatus Heimdallarchaeota
Candidatus Gracilibacteria	1.2e-05	1e-05	5e-06	1.1e-05	3e-06	k__Bacteria;p__Candidatus Gracilibacteria
Candidatus Peregrinibacteria	3.3e-05	2.9e-05	1.8e-05	3.1e-05	2.4e-05	k__Bacteria;p__Candidatus Peregrinibacteria
Candidatus Wallbacteria	1.8e-05	1.5e-05	9e-06	1.3e-05	1.2e-05	k__Bacteria;p__Candidatus Wallbacteria
Candidatus Wolfebacteria	8e-06	9e-06	3e-06	2e-05	2.1e-05	k__Bacteria;p__Candidatus Wolfebacteria
Candidatus Bipolaricaulota	1.5e-05	1.8e-05	9e-06	1.5e-05	1e-05	k__Bacteria;p__Candidatus Bipolaricaulota
Abditibacteriota	1.7e-05	1.8e-05	1.2e-05	1.1e-05	1.6e-05	k__Bacteria;p__Abditibacteriota
Candidatus Nomurabacteria	2e-05	1.7e-05	8e-06	1.6e-05	1.9e-05	k__Bacteria;p__Candidatus Nomurabacteria
Candidatus Fermentibacteria	1.9e-05	1.7e-05	1e-05	1.4e-05	1.4e-05	k__Bacteria;p__Candidatus Fermentibacteria
Candidatus Fervidibacterota	1.6e-05	1.5e-05	9e-06	1.3e-05	1.2e-05	k__Bacteria;p__Candidatus Fervidibacterota
Candidatus Giovannonibacteria	9e-06	9e-06	5e-06	7e-06	6e-06	k__Bacteria;p__Candidatus Giovannonibacteria
Nitrospinota	1.9e-05	2e-05	1e-05	1.5e-05	1.2e-05	k__Bacteria;p__Nitrospinota
Candidatus Ratteibacteria	1.2e-05	1.4e-05	7e-06	1.1e-05	8e-06	k__Bacteria;p__Candidatus Ratteibacteria
Olpidiomycota	5e-06	5e-06	2e-06	6e-06	7e-06	k__Eukaryota;p__Olpidiomycota
Candidatus Firestonebacteria	1.3e-05	1.9e-05	7e-06	1e-05	1.5e-05	k__Bacteria;p__Candidatus Firestonebacteria
Candidatus Korarchaeota	1e-05	7e-06	4e-06	1e-05	7e-06	k__Archaea;p__Candidatus Korarchaeota
Candidatus Gottesmanbacteria	1e-05	1.2e-05	6e-06	8e-06	9e-06	k__Bacteria;p__Candidatus Gottesmanbacteria
Candidatus Berkelbacteria	8e-06	6e-06	3e-06	4e-06	9e-06	k__Bacteria;p__Candidatus Berkelbacteria
Candidatus Altarchaeota	1.2e-05	1.3e-05	5e-06	1.2e-05	7e-06	k__Archaea;p__Candidatus Altarchaeota
Candidatus Aerophobetes	1.3e-05	1e-05	7e-06	1.4e-05	8e-06	k__Bacteria;p__Candidatus Aerophobetes
Duplornaviricota	1e-06	0	0	0	0	k__Viruses;p__Duplornaviricota
Candidatus Diapherotrites	1.2e-05	8e-06	4e-06	1e-05	9e-06	k__Archaea;p__Candidatus Diapherotrites
Candidatus Raymondbacteria	1e-05	1.3e-05	6e-06	8e-06	8e-06	k__Bacteria;p__Candidatus Raymondbacteria
candidate division WOR-3	9e-06	1.5e-05	7e-06	9e-06	7e-06	k__Bacteria;p__candidate division WOR-3
Chrysiogenota	1.1e-05	1.3e-05	7e-06	1e-05	8e-06	k__Bacteria;p__Chrysiogenota
Caldisericota	9e-06	1e-05	5e-06	7e-06	6e-06	k__Bacteria;p__Caldisericota
Thermomicrobiota	9e-06	9e-06	7e-06	7e-06	8e-06	k__Bacteria;p__Thermomicrobiota
Candidatus Gerdarchaeota	3e-06	1e-06	0	1e-06	0	k__Archaea;p__Candidatus Gerdarchaeota
Dictyoglomota	6e-06	6e-06	4e-06	7e-06	7e-06	k__Bacteria;p__Dictyoglomota
Candidatus Niyogibacteria	7e-06	6e-06	3e-06	6e-06	4e-06	k__Bacteria;p__Candidatus Niyogibacteria
Candidatus Eisenbacteria	9e-06	8e-06	5e-06	8e-06	8e-06	k__Bacteria;p__Candidatus Eisenbacteria
Candidatus Campbellbacteria	4e-06	3e-06	1e-06	5e-06	1e-06	k__Bacteria;p__Candidatus Campbellbacteria
Candidatus Handelsmanbacteria	6e-06	6e-06	1.1e-05	5e-06	5e-06	k__Bacteria;p__Candidatus Handelsmanbacteria
Candidatus Hinthialibacterota	9e-06	9e-06	4e-06	7e-06	6e-06	k__Bacteria;p__Candidatus Hinthialibacterota
Candidatus Huberarchaea	1e-06	0	1e-06	0	3e-06	k__Archaea;p__Candidatus Huberarchaea
candidate division NC10	7e-06	7e-06	3e-06	4e-06	5e-06	k__Bacteria;p__candidate division NC10
Candidatus Vogelbacteria	5e-06	5e-06	2e-06	8e-06	4e-06	k__Bacteria;p__Candidatus Vogelbacteria
Candidatus Schekmanbacteria	5e-06	8e-06	3e-06	4e-06	4e-06	k__Bacteria;p__Candidatus Schekmanbacteria
Candidatus Hydrothermota	7e-06	8e-06	4e-06	6e-06	6e-06	k__Bacteria;p__Candidatus Hydrothermota
Candidatus Auribacterota	6e-06	7e-06	2e-06	9e-06	6e-06	k__Bacteria;p__Candidatus Auribacterota
Candidatus Kryptoniota	8e-06	9e-06	4e-06	6e-06	6e-06	k__Bacteria;p__Candidatus Kryptoniota
Candidatus Doudnabacteria	4e-06	3e-06	7e-06	4e-06	2e-06	k__Bacteria;p__Candidatus Doudnabacteria
candidate division LCP-89	2e-06	1e-06	1e-06	4e-06	1e-06	k__Bacteria;p__candidate division LCP-89
Candidatus Lloydbacteria	1e-06	3e-06	1e-06	1e-06	1e-06	k__Bacteria;p__Candidatus Lloydbacteria
Candidatus Tagabacteria	5e-06	8e-06	2e-06	6e-06	3e-06	k__Bacteria;p__Candidatus Tagabacteria
Candidatus Roizmanbacteria	7e-06	9e-06	2e-06	8e-06	4e-06	k__Bacteria;p__Candidatus Roizmanbacteria
Candidatus Yonathbacteria	1e-06	2e-06	1e-06	1e-06	2e-06	k__Bacteria;p__Candidatus Yonathbacteria
Candidatus Delongbacteria	4e-06	8e-06	3e-06	3e-06	3e-06	k__Bacteria;p__Candidatus Delongbacteria
Candidatus Nealsonbacteria	6e-06	5e-06	2e-06	8e-06	3e-06	k__Bacteria;p__Candidatus Nealsonbacteria
Candidatus Paceibacterota	5e-06	5e-06	3e-06	4e-06	3e-06	k__Bacteria;p__Candidatus Paceibacterota
Candidatus Abyssubacteria	5e-06	5e-06	2e-06	7e-06	5e-06	k__Bacteria;p__Candidatus Abyssubacteria
Candidatus Coatesbacteria	4e-06	3e-06	3e-06	3e-06	2e-06	k__Bacteria;p__Candidatus Coatesbacteria
Candidatus Micrarchaeota	4e-06	3e-06	2e-06	3e-06	2e-06	k__Archaea;p__Candidatus Micrarchaeota
Candidatus Blackburnbacteria	3e-06	4e-06	1e-06	5e-06	3e-06	k__Bacteria;p__Candidatus Blackburnbacteria
Candidatus Kuenenbacteria	4e-06	3e-06	2e-06	3e-06	3e-06	k__Bacteria;p__Candidatus Kuenenbacteria
Candidatus Sungiibacteriota	4e-06	3e-06	2e-06	3e-06	1e-06	k__Bacteria;p__Candidatus Sungiibacteriota
Candidatus Portnoybacteria	4e-06	3e-06	2e-06	3e-06	2e-06	k__Bacteria;p__Candidatus Portnoybacteria
Candidatus Harrisonbacteria	2e-06	1e-06	1e-06	4e-06	1e-06	k__Bacteria;p__Candidatus Harrisonbacteria
Candidatus Buchananbacteria	5e-06	5e-06	2e-06	2e-06	4e-06	k__Bacteria;p__Candidatus Buchananbacteria
Candidatus Kerfeldbacteria	4e-06	3e-06	1e-06	2e-06	3e-06	k__Bacteria;p__Candidatus Kerfeldbacteria
Candidatus Edwardsbacteria	4e-06	3e-06	2e-06	3e-06	2e-06	k__Bacteria;p__Candidatus Edwardsbacteria
Candidatus Komeilibacteria	3e-06	3e-06	1e-06	3e-06	1e-06	k__Bacteria;p__Candidatus Komeilibacteria
Candidatus Binatota	4e-06	3e-06	3e-06	4e-06	3e-06	k__Bacteria;p__Candidatus Binatota
Coprothermobacterota	3e-06	3e-06	2e-06	3e-06	3e-06	k__Bacteria;p__Coprothermobacterota
Candidatus Cryosericota	4e-06	5e-06	3e-06	5e-06	3e-06	k__Bacteria;p__Candidatus Cryosericota
Candidatus Deferrimicrobiota	3e-06	3e-06	2e-06	2e-06	2e-06	k__Bacteria;p__Candidatus Deferrimicrobiota
Candidatus Yanofskybacteria	3e-06	3e-06	1e-06	2e-06	3e-06	k__Bacteria;p__Candidatus Yanofskybacteria
Candidatus Ryanbacteria	1e-06	1e-06	0	1e-06	1e-06	k__Bacteria;p__Candidatus Ryanbacteria
Candidatus Taylorbacteria	2e-06	2e-06	1e-06	2e-06	1e-06	k__Bacteria;p__Candidatus Taylorbacteria
Candidatus Fischerbacteria	2e-06	2e-06	1e-06	1e-06	2e-06	k__Bacteria;p__Candidatus Fischerbacteria
Candidatus Jorgensenbacteria	1e-06	0	0	0	0	k__Bacteria;p__Candidatus Jorgensenbacteria
Candidatus Nanohaloarchaeota	1e-06	2e-06	0	1e-06	2e-06	k__Archaea;p__Candidatus Nanohaloarchaeota
Candidatus Gribaldobacteria	2e-06	2e-06	1e-06	1e-06	1e-06	k__Bacteria;p__Candidatus Gribaldobacteria
Candidatus Colwellbacteria	1e-06	1e-06	1e-06	0	2e-06	k__Bacteria;p__Candidatus Colwellbacteria
candidate division CPR3	1e-06	1e-06	0	1e-06	1e-06	k__Bacteria;p__candidate division CPR3
Candidatus Chisholmbacteria	1e-06	0	0	0	0	k__Bacteria;p__Candidatus Chisholmbacteria
Candidatus Zambryskibacteria	3e-06	2e-06	2e-06	2e-06	1e-06	k__Bacteria;p__Candidatus Zambryskibacteria
Candidatus Hadarchaeota	1e-06	1e-06	0	1e-06	1e-06	k__Archaea;p__Candidatus Hadarchaeota
Candidatus Amesbacteria	1e-06	1e-06	0	1e-06	2e-06	k__Bacteria;p__Candidatus Amesbacteria
Candidatus Muiribacteriota	2e-06	1e-06	1e-06	1e-06	1e-06	k__Bacteria;p__Candidatus Muiribacteriota
Candidatus Wildermuthbacteria	2e-06	1e-06	1e-06	1e-06	1e-06	k__Bacteria;p__Candidatus Wildermuthbacteria
Candidatus Borrarchaeota	1e-06	1e-06	0	1e-06	1e-06	k__Archaea;p__Candidatus Borrarchaeota
Thermosulfidibacterota	2e-06	2e-06	1e-06	2e-06	2e-06	k__Bacteria;p__Thermosulfidibacterota
Candidatus Collierbacteria	1e-06	1e-06	0	1e-06	0	k__Bacteria;p__Candidatus Collierbacteria
candidate division CPR2	1e-06	1e-06	0	0	0	k__Bacteria;p__candidate division CPR2
Candidatus Lindowbacteria	1e-06	2e-06	1e-06	1e-06	1e-06	k__Bacteria;p__Candidatus Lindowbacteria
Candidatus Woykebacteria	1e-06	1e-06	0	2e-06	1e-06	k__Bacteria;p__Candidatus Woykebacteria
Candidatus Azambacteria	1e-06	1e-06	1e-06	1e-06	0	k__Bacteria;p__Candidatus Azambacteria
Candidatus Blackallbacteria	1e-06	1e-06	0	1e-06	1e-06	k__Bacteria;p__Candidatus Blackallbacteria
Cressdnaviricota	1e-06	1e-06	0	0	0	k__Viruses;p__Cressdnaviricota
Candidatus Mcinerneyibacteriota	1e-06	1e-06	0	1e-06	0	k__Bacteria;p__Candidatus Mcinerneyibacteriota
Candidatus Goldiibacteriota	2e-06	2e-06	1e-06	2e-06	2e-06	k__Bacteria;p__Candidatus Goldiibacteriota
Candidatus Verstraetearchaeota	1e-06	1e-06	1e-06	0	1e-06	k__Archaea;p__Candidatus Verstraetearchaeota
Peploviricota	0	1e-06	0	0	0	k__Viruses;p__Peploviricota
Thermodesulfobiota	1e-06	1e-06	1e-06	1e-06	1e-06	k__Bacteria;p__Thermodesulfobiota
Candidatus Jacksonbacteria	1e-06	1e-06	0	0	0	k__Bacteria;p__Candidatus Jacksonbacteria
Candidatus Andersenbacteria	1e-06	0	1e-06	0	1e-06	k__Bacteria;p__Candidatus Andersenbacteria
Candidatus Marsarchaeota	1e-06	1e-06	1e-06	1e-06	1e-06	k__Archaea;p__Candidatus Marsarchaeota
Candidatus Terrybacteria	1e-06	1e-06	0	0	0	k__Bacteria;p__Candidatus Terrybacteria
candidate division KD3-62	1e-06	1e-06	0	0	1e-06	k__Bacteria;p__candidate division KD3-62
Vulcanimicrobiota	0	0	0	1e-06	0	k__Bacteria;p__Vulcanimicrobiota
Others	0.143043	0.136764	0.087114	0.15927	0.112157	Others

## Sheet: Table S8
Supplementary Table S8: The composition and relative abundance of the gut microbiome at the class level across different groups
class	BP	RC	SM	ML	NGH	Tax_detail
Bacilli	0.075718	0.009398	0.083565	0.042872	0.102514	k__Bacteria;p__Bacillota;c__Bacilli
Clostridia	0.168777	0.161866	0.10382	0.204754	0.176744	k__Bacteria;p__Bacillota;c__Clostridia
Bacteroidia	0.21367	0.269549	0.101379	0.222358	0.1898	k__Bacteria;p__Bacteroidota;c__Bacteroidia
Gammaproteobacteria	0.031914	0.007034	0.184692	0.030334	0.068281	k__Bacteria;p__Pseudomonadota;c__Gammaproteobacteria
Alphaproteobacteria	0.009788	0.005019	0.121638	0.003932	0.015879	k__Bacteria;p__Pseudomonadota;c__Alphaproteobacteria
Spirochaetia	0.033468	0.059674	0.016358	0.025847	0.034104	k__Bacteria;p__Spirochaetota;c__Spirochaetia
Caudoviricetes	0.081158	0.056621	0.0604	0.074621	0.060424	k__Viruses;p__Uroviricota;c__Caudoviricetes
Flavobacteriia	0.006802	0.004834	0.033662	0.003851	0.019153	k__Bacteria;p__Bacteroidota;c__Flavobacteriia
Betaproteobacteria	0.007479	0.004717	0.05528	0.004084	0.01836	k__Bacteria;p__Pseudomonadota;c__Betaproteobacteria
Fibrobacteria	0.016384	0.049488	0.006201	0.008868	0.012445	k__Bacteria;p__Fibrobacterota;c__Fibrobacteria
Methanomicrobia	0.00551	0.00606	0.002772	0.00559	0.009258	k__Archaea;p__Euryarchaeota;c__Methanomicrobia
Negativicutes	0.007244	0.010469	0.004144	0.009966	0.007055	k__Bacteria;p__Bacillota;c__Negativicutes
Lentisphaeria	0.009364	0.014114	0.0052	0.009374	0.007413	k__Bacteria;p__Lentisphaerota;c__Lentisphaeria
Coriobacteriia	0.00395	0.003345	0.001822	0.006372	0.00398	k__Bacteria;p__Actinomycetota;c__Coriobacteriia
Sphingobacteriia	0.001522	0.001369	0.011979	0.001029	0.003004	k__Bacteria;p__Bacteroidota;c__Sphingobacteriia
Elusimicrobia	0.000118	0.002226	2.4e-05	4.6e-05	5.9e-05	k__Bacteria;p__Elusimicrobiota;c__Elusimicrobia
Thermoplasmata	0.004261	0.004409	0.002224	0.00463	0.004338	k__Archaea;p__Candidatus Thermoplasmatota;c__Thermoplasmata
Actinomycetes	0.002965	0.002553	0.005831	0.002051	0.004133	k__Bacteria;p__Actinomycetota;c__Actinomycetes
Erysipelotrichia	0.008937	0.010336	0.004575	0.010738	0.007757	k__Bacteria;p__Bacillota;c__Erysipelotrichia
Mollicutes	0.004975	0.003644	0.003306	0.004678	0.004894	k__Bacteria;p__Mycoplasmatota;c__Mollicutes
Saprospiria	0.000186	0.000243	9.9e-05	0.000188	0.000795	k__Bacteria;p__Bacteroidota;c__Saprospiria
Oligosphaeria	0.002896	0.003029	0.001479	0.002348	0.002511	k__Bacteria;p__Lentisphaerota;c__Oligosphaeria
Planctomycetia	0.002632	0.002387	0.001526	0.001849	0.00319	k__Bacteria;p__Planctomycetota;c__Planctomycetia
Chytridiomycetes	0.000749	0.00078	0.000186	0.00135	0.001229	k__Eukaryota;p__Chytridiomycota;c__Chytridiomycetes
Verrucomicrobiae	0.002356	0.002511	0.001941	0.001721	0.00163	k__Bacteria;p__Verrucomicrobiota;c__Verrucomicrobiae
Opitutae	0.001758	0.001999	0.002409	0.001356	0.001259	k__Bacteria;p__Verrucomicrobiota;c__Opitutae
Epsilonproteobacteria	0.001679	0.000948	0.00106	0.001719	0.001029	k__Bacteria;p__Campylobacterota;c__Epsilonproteobacteria
Desulfovibrionia	0.001807	0.001165	0.001771	0.001381	0.001943	k__Bacteria;p__Thermodesulfobacteriota;c__Desulfovibrionia
Methanobacteria	0.001897	0.001746	0.000728	0.002278	0.002055	k__Archaea;p__Euryarchaeota;c__Methanobacteria
Neocallimastigomycetes	0.000562	0.000663	9.9e-05	0.000891	0.00079	k__Eukaryota;p__Chytridiomycota;c__Neocallimastigomycetes
Cytophagia	0.001884	0.002272	0.001992	0.001593	0.001563	k__Bacteria;p__Bacteroidota;c__Cytophagia
Synergistia	0.001197	0.0014	0.000554	0.000925	0.001373	k__Bacteria;p__Synergistota;c__Synergistia
Chitinophagia	0.000939	0.001081	0.000793	0.000841	0.000713	k__Bacteria;p__Bacteroidota;c__Chitinophagia
Kiritimatiellia	0.000991	0.001062	0.000563	0.000741	0.000641	k__Bacteria;p__Kiritimatiellota;c__Kiritimatiellia
Revtraviricetes	9.4e-05	3e-06	1.3e-05	8e-06	5.2e-05	k__Viruses;p__Artverviricota;c__Revtraviricetes
Mucoromycetes	0.000295	0.000293	0.000123	0.000506	0.000461	k__Eukaryota;p__Mucoromycota;c__Mucoromycetes
Saccharomycetes	0.000241	0.000246	8.8e-05	0.000437	0.000399	k__Eukaryota;p__Ascomycota;c__Saccharomycetes
Glomeromycetes	0.000259	0.000225	9.5e-05	0.000396	0.000475	k__Eukaryota;p__Mucoromycota;c__Glomeromycetes
Fusobacteriia	0.000753	0.00069	0.000358	0.000765	0.000609	k__Bacteria;p__Fusobacteriota;c__Fusobacteriia
Tissierellia	0.001378	0.001104	0.000765	0.001309	0.001095	k__Bacteria;p__Bacillota;c__Tissierellia
Desulfobacteria	0.000728	0.000922	0.000391	0.00064	0.000562	k__Bacteria;p__Thermodesulfobacteriota;c__Desulfobacteria
Phycisphaerae	0.00058	0.000595	0.000327	0.000444	0.000419	k__Bacteria;p__Planctomycetota;c__Phycisphaerae
Candidatus Izimaplasma	0.000283	0.000348	9.6e-05	0.000441	0.000242	k__Bacteria;p__Mycoplasmatota;c__Candidatus Izimaplasma
Deltaproteobacteria	0.000541	0.000561	0.000366	0.000454	0.000507	k__Bacteria;p__Unclassified;c__Deltaproteobacteria
Myxococcia	0.000742	0.000686	0.000418	0.000602	0.000556	k__Bacteria;p__Myxococcota;c__Myxococcia
Cyanophyceae	0.000632	0.00073	0.000419	0.000538	0.000642	k__Bacteria;p__Cyanobacteriota;c__Cyanophyceae
Candidatus Nanosyncoccalia	0.000323	0.000393	0.000134	0.000283	0.000261	k__Bacteria;p__Candidatus Saccharibacteria;c__Candidatus Nanosyncoccalia
Bacteriovoracia	1.5e-05	1e-05	7e-06	1.1e-05	0.000177	k__Bacteria;p__Bdellovibrionota;c__Bacteriovoracia
Agaricomycetes	0.000135	0.000144	6.4e-05	0.000208	0.000231	k__Eukaryota;p__Basidiomycota;c__Agaricomycetes
Mortierellomycetes	0.000102	0.000108	3.2e-05	0.00017	0.000153	k__Eukaryota;p__Mucoromycota;c__Mortierellomycetes
Desulfuromonadia	0.00036	0.000408	0.000217	0.000292	0.000248	k__Bacteria;p__Thermodesulfobacteriota;c__Desulfuromonadia
Tichowtungiia	0.000283	0.000307	0.000155	0.000232	0.000185	k__Bacteria;p__Kiritimatiellota;c__Tichowtungiia
Kickxellomycetes	8.8e-05	9.1e-05	2.2e-05	0.000157	0.000145	k__Eukaryota;p__Zoopagomycota;c__Kickxellomycetes
Desulfobulbia	0.000277	0.000289	0.000161	0.000219	0.000198	k__Bacteria;p__Thermodesulfobacteriota;c__Desulfobulbia
Physodermatomycetes	5.6e-05	5.7e-05	7e-06	0.000106	9.5e-05	k__Eukaryota;p__Blastocladiomycota;c__Physodermatomycetes
Sordariomycetes	9.1e-05	9.8e-05	6e-05	0.00014	0.00013	k__Eukaryota;p__Ascomycota;c__Sordariomycetes
Megaviricetes	0.000121	0.000109	6.6e-05	0.000151	0.000105	k__Viruses;p__Nucleocytoviricota;c__Megaviricetes
Blastocladiomycetes	4.6e-05	5.2e-05	1.6e-05	8.5e-05	7.4e-05	k__Eukaryota;p__Blastocladiomycota;c__Blastocladiomycetes
Anaerolineae	0.000261	0.000284	0.000161	0.000279	0.000288	k__Bacteria;p__Chloroflexota;c__Anaerolineae
Candidatus Asgardarchaeia	3.8e-05	1e-05	1e-05	5e-06	5.7e-05	k__Archaea;p__Unclassified;c__Candidatus Asgardarchaeia
Entomophthoromycetes	4e-05	3.7e-05	5e-06	7.3e-05	6.4e-05	k__Eukaryota;p__Zoopagomycota;c__Entomophthoromycetes
Terriglobia	0.000158	0.00019	0.000105	0.00012	0.000107	k__Bacteria;p__Acidobacteriota;c__Terriglobia
Dothideomycetes	7.2e-05	5.6e-05	0.000206	7.6e-05	0.000107	k__Eukaryota;p__Ascomycota;c__Dothideomycetes
Chlamydiia	0.0001	9.1e-05	5.7e-05	9.9e-05	8e-05	k__Bacteria;p__Chlamydiota;c__Chlamydiia
Basidiobolomycetes	3.2e-05	3.1e-05	6e-06	5.8e-05	5.2e-05	k__Eukaryota;p__Zoopagomycota;c__Basidiobolomycetes
Chlorobiia	0.000123	0.000146	6.8e-05	0.000111	9.3e-05	k__Bacteria;p__Chlorobiota;c__Chlorobiia
Harpellomycetes	2.9e-05	3.1e-05	4e-06	5.6e-05	4.9e-05	k__Eukaryota;p__Zoopagomycota;c__Harpellomycetes
Aquificae	8.8e-05	8.7e-05	5e-05	8.3e-05	6.3e-05	k__Bacteria;p__Aquificota;c__Aquificae
Endomicrobiia	5.4e-05	9e-05	2.6e-05	4.6e-05	4.8e-05	k__Bacteria;p__Elusimicrobiota;c__Endomicrobiia
Malgrandaviricetes	0.00012	7.9e-05	2.6e-05	7.6e-05	8.6e-05	k__Viruses;p__Phixviricota;c__Malgrandaviricetes
Thermotogae	0.000171	0.000155	7.7e-05	0.000151	0.000129	k__Bacteria;p__Thermotogota;c__Thermotogae
Eurotiomycetes	3.8e-05	4.3e-05	3.1e-05	5.6e-05	5.5e-05	k__Eukaryota;p__Ascomycota;c__Eurotiomycetes
Spartobacteria	8.8e-05	7.9e-05	5.3e-05	7.3e-05	5.4e-05	k__Bacteria;p__Verrucomicrobiota;c__Spartobacteria
Nitrospiria	0.000109	0.000115	6.2e-05	8.3e-05	8.9e-05	k__Bacteria;p__Nitrospirota;c__Nitrospiria
Deferribacteres	7.9e-05	9.9e-05	3.6e-05	6.5e-05	7.7e-05	k__Bacteria;p__Deferribacterota;c__Deferribacteres
Monoblepharidomycetes	4.3e-05	3e-05	1e-05	5.3e-05	4.3e-05	k__Eukaryota;p__Chytridiomycota;c__Monoblepharidomycetes
Ignavibacteria	0.000143	0.000154	6.4e-05	0.00011	0.000108	k__Bacteria;p__Ignavibacteriota;c__Ignavibacteria
Archaeoglobi	2.2e-05	1.5e-05	8e-06	1.4e-05	3.9e-05	k__Archaea;p__Euryarchaeota;c__Archaeoglobi
Zoopagomycetes	2.2e-05	2.3e-05	6e-06	4e-05	3.3e-05	k__Eukaryota;p__Zoopagomycota;c__Zoopagomycetes
Candidatus Dadabacteria	3.5e-05	4.6e-05	1.6e-05	2.2e-05	2.6e-05	k__Bacteria;p__Thermodesulfobacteriota;c__Candidatus Dadabacteria
Faserviricetes	4e-05	3.2e-05	2.6e-05	6.5e-05	4.6e-05	k__Viruses;p__Hofneiviricota;c__Faserviricetes
Pucciniomycetes	1.7e-05	1e-05	9e-06	1.5e-05	3e-05	k__Eukaryota;p__Basidiomycota;c__Pucciniomycetes
Dimargaritomycetes	2.1e-05	2.3e-05	5e-06	3.7e-05	3.3e-05	k__Eukaryota;p__Zoopagomycota;c__Dimargaritomycetes
Holophagae	7.3e-05	7.9e-05	3.9e-05	5.3e-05	5.2e-05	k__Bacteria;p__Acidobacteriota;c__Holophagae
Deinococci	9.2e-05	9.8e-05	7.2e-05	8.1e-05	7.5e-05	k__Bacteria;p__Deinococcota;c__Deinococci
Syntrophia	7.7e-05	8.4e-05	4.1e-05	6.9e-05	5.3e-05	k__Bacteria;p__Thermodesulfobacteriota;c__Syntrophia
Maveriviricetes	3e-06	1e-06	3.6e-05	1e-06	2e-06	k__Viruses;p__Preplasmiviricota;c__Maveriviricetes
Caldilineae	4.2e-05	4.2e-05	1.8e-05	2.9e-05	2.9e-05	k__Bacteria;p__Chloroflexota;c__Caldilineae
Tremellomycetes	2.2e-05	2.6e-05	2.2e-05	3.8e-05	3.7e-05	k__Eukaryota;p__Basidiomycota;c__Tremellomycetes
Pneumocystomycetes	1.6e-05	1.6e-05	2e-06	3.2e-05	2.6e-05	k__Eukaryota;p__Ascomycota;c__Pneumocystomycetes
Thermoprotei	4.3e-05	4.2e-05	3.1e-05	4e-05	2.8e-05	k__Archaea;p__Thermoproteota;c__Thermoprotei
Balneolia	7.9e-05	8.3e-05	4.9e-05	6.2e-05	5.7e-05	k__Bacteria;p__Balneolota;c__Balneolia
Halobacteria	7e-05	7.6e-05	3.4e-05	6.5e-05	5.9e-05	k__Archaea;p__Euryarchaeota;c__Halobacteria
Dehalococcoidia	9.6e-05	9.2e-05	5.5e-05	8.7e-05	8.7e-05	k__Bacteria;p__Chloroflexota;c__Dehalococcoidia
Umbelopsidomycetes	1.5e-05	1.5e-05	4e-06	2.6e-05	2.2e-05	k__Eukaryota;p__Mucoromycota;c__Umbelopsidomycetes
Acidimicrobiia	1.6e-05	1.5e-05	1.6e-05	1.4e-05	1.1e-05	k__Bacteria;p__Actinomycetota;c__Acidimicrobiia
Endogonomycetes	1.3e-05	1.3e-05	4e-06	2.4e-05	2.2e-05	k__Eukaryota;p__Mucoromycota;c__Endogonomycetes
Thermoleophilia	1.7e-05	1.5e-05	2e-05	1.1e-05	1e-05	k__Bacteria;p__Actinomycetota;c__Thermoleophilia
Candidatus Brocadiia	5.1e-05	5e-05	2.7e-05	4.3e-05	4.7e-05	k__Bacteria;p__Planctomycetota;c__Candidatus Brocadiia
Bdellovibrionia	7.5e-05	7.3e-05	5.5e-05	7.3e-05	5.7e-05	k__Bacteria;p__Bdellovibrionota;c__Bdellovibrionia
Leotiomycetes	2.5e-05	1.6e-05	1.4e-05	2.2e-05	3.5e-05	k__Eukaryota;p__Ascomycota;c__Leotiomycetes
Schizosaccharomycetes	1.2e-05	1.1e-05	2e-06	2.3e-05	2e-05	k__Eukaryota;p__Ascomycota;c__Schizosaccharomycetes
Armatimonadia	5.7e-05	4.9e-05	3.4e-05	4.7e-05	4.6e-05	k__Bacteria;p__Armatimonadota;c__Armatimonadia
Pezizomycetes	1.1e-05	1.1e-05	6e-06	1.9e-05	2e-05	k__Eukaryota;p__Ascomycota;c__Pezizomycetes
Syntrophobacteria	5e-05	5.6e-05	3.1e-05	4.8e-05	4.1e-05	k__Bacteria;p__Thermodesulfobacteriota;c__Syntrophobacteria
Rhodothermia	4.1e-05	5.2e-05	2.7e-05	3.4e-05	2.9e-05	k__Bacteria;p__Rhodothermota;c__Rhodothermia
Lecanoromycetes	1e-05	1e-05	7e-06	1.1e-05	1.5e-05	k__Eukaryota;p__Ascomycota;c__Lecanoromycetes
Desulfurellia	2.5e-05	2e-05	2.8e-05	1.3e-05	1.3e-05	k__Bacteria;p__Campylobacterota;c__Desulfurellia
Exobasidiomycetes	1.2e-05	1.2e-05	5e-06	1.8e-05	2.5e-05	k__Eukaryota;p__Basidiomycota;c__Exobasidiomycetes
Gemmatimonadetes	3.5e-05	3.2e-05	1.8e-05	2.9e-05	1.9e-05	k__Bacteria;p__Gemmatimonadota;c__Gemmatimonadetes
Nitrososphaeria	1e-05	6e-06	7e-06	1.2e-05	1.3e-05	k__Archaea;p__Nitrososphaerota;c__Nitrososphaeria
Candidatus Sumerlaeia	2.4e-05	2.5e-05	1.2e-05	2e-05	1.6e-05	k__Bacteria;p__Candidatus Sumerlaeota;c__Candidatus Sumerlaeia
Zetaproteobacteria	3.3e-05	3.3e-05	2.5e-05	2.6e-05	2.5e-05	k__Bacteria;p__Pseudomonadota;c__Zetaproteobacteria
Microbotryomycetes	8e-06	8e-06	7e-06	1.3e-05	1.5e-05	k__Eukaryota;p__Basidiomycota;c__Microbotryomycetes
Desulfarculia	1.8e-05	1.6e-05	9e-06	1.1e-05	1.2e-05	k__Bacteria;p__Thermodesulfobacteriota;c__Desulfarculia
Syntrophorhabdia	1.9e-05	1.9e-05	1e-05	2.1e-05	1.2e-05	k__Bacteria;p__Thermodesulfobacteriota;c__Syntrophorhabdia
Calditrichia	2.5e-05	2.4e-05	1e-05	1.3e-05	1.4e-05	k__Bacteria;p__Calditrichota;c__Calditrichia
Howeltoviricetes	2e-06	0	6e-06	0	1.3e-05	k__Viruses;p__Lenarviricota;c__Howeltoviricetes
Chloroflexia	3e-05	2.7e-05	2.9e-05	2.5e-05	2.2e-05	k__Bacteria;p__Chloroflexota;c__Chloroflexia
Methylacidiphilae	1e-05	1e-05	1.1e-05	8e-06	1.7e-05	k__Bacteria;p__Verrucomicrobiota;c__Methylacidiphilae
Polintoviricetes	5e-06	3e-06	1e-06	1e-06	5e-06	k__Viruses;p__Preplasmiviricota;c__Polintoviricetes
Malasseziomycetes	6e-06	6e-06	2e-06	1.1e-05	1e-05	k__Eukaryota;p__Basidiomycota;c__Malasseziomycetes
Candidatus Vecturitrichia	1.8e-05	2.1e-05	8e-06	1.7e-05	2.1e-05	k__Bacteria;p__Candidatus Moduliflexota;c__Candidatus Vecturitrichia
Terrimicrobiia	2.2e-05	2.3e-05	1.1e-05	1.7e-05	1.3e-05	k__Bacteria;p__Verrucomicrobiota;c__Terrimicrobiia
Fimbriimonadia	1e-05	1.2e-05	6e-06	8e-06	9e-06	k__Bacteria;p__Armatimonadota;c__Fimbriimonadia
Culicoidibacteria	9e-06	3e-06	2e-06	1.1e-05	5e-06	k__Bacteria;p__Bacillota;c__Culicoidibacteria
Candidatus Cloacimonadia	2.5e-05	2.9e-05	1.3e-05	2.2e-05	2e-05	k__Bacteria;p__Candidatus Cloacimonadota;c__Candidatus Cloacimonadia
Orbiliomycetes	6e-06	7e-06	1e-06	1e-05	9e-06	k__Eukaryota;p__Ascomycota;c__Orbiliomycetes
Candidatus Termititenacia	2.2e-05	2.6e-05	1.3e-05	2e-05	1.6e-05	k__Bacteria;p__Candidatus Margulisiibacteriota;c__Candidatus Termititenacia
Oligoflexia	1.4e-05	1.7e-05	8e-06	1.1e-05	8e-06	k__Bacteria;p__Bdellovibrionota;c__Oligoflexia
Longimicrobiia	2e-05	2.7e-05	1.1e-05	1.6e-05	1.3e-05	k__Bacteria;p__Gemmatimonadota;c__Longimicrobiia
Ustilaginomycetes	6e-06	5e-06	4e-06	8e-06	8e-06	k__Eukaryota;p__Basidiomycota;c__Ustilaginomycetes
Hydrogenophilia	1.4e-05	1.3e-05	1.7e-05	1.2e-05	1.1e-05	k__Bacteria;p__Pseudomonadota;c__Hydrogenophilia
Pokkesviricetes	3e-06	2e-06	0	3e-06	1e-05	k__Viruses;p__Nucleocytoviricota;c__Pokkesviricetes
Atribacteria	1.8e-05	2.6e-05	7e-06	1.2e-05	1.4e-05	k__Bacteria;p__Atribacterota;c__Atribacteria
Thermococci	2.6e-05	2.9e-05	1.2e-05	2.7e-05	1.8e-05	k__Archaea;p__Euryarchaeota;c__Thermococci
Wallemiomycetes	6e-06	6e-06	1e-06	1.1e-05	9e-06	k__Eukaryota;p__Basidiomycota;c__Wallemiomycetes
Candidatus Methanofastidiosia	9e-06	6e-06	7e-06	6e-06	4e-06	k__Archaea;p__Euryarchaeota;c__Candidatus Methanofastidiosia
Ktedonobacteria	2.2e-05	2e-05	1.6e-05	1.7e-05	2.4e-05	k__Bacteria;p__Chloroflexota;c__Ktedonobacteria
Methanococci	1.7e-05	1.5e-05	1.2e-05	1.4e-05	1.8e-05	k__Archaea;p__Euryarchaeota;c__Methanococci
Thermodesulfobacteria	2.1e-05	2.3e-05	1.3e-05	1.8e-05	1.6e-05	k__Bacteria;p__Thermodesulfobacteriota;c__Thermodesulfobacteria
Deferrisomatia	1.4e-05	1.9e-05	1.3e-05	1e-05	1.1e-05	k__Bacteria;p__Thermodesulfobacteriota;c__Deferrisomatia
Candidatus Thermofonsia	1.6e-05	1.6e-05	8e-06	1.3e-05	1.3e-05	k__Bacteria;p__Chloroflexota;c__Candidatus Thermofonsia
Olpidiomycetes	5e-06	5e-06	2e-06	6e-06	7e-06	k__Eukaryota;p__Olpidiomycota;c__Olpidiomycetes
Acidithiobacillia	1.7e-05	1.7e-05	1.8e-05	1.1e-05	1.1e-05	k__Bacteria;p__Pseudomonadota;c__Acidithiobacillia
Thermodesulfovibrionia	1.2e-05	1.1e-05	4e-06	1.1e-05	7e-06	k__Bacteria;p__Nitrospirota;c__Thermodesulfovibrionia
Blastocatellia	1.3e-05	1.8e-05	7e-06	1.6e-05	1e-05	k__Bacteria;p__Acidobacteriota;c__Blastocatellia
Desulfuribacillia	6e-06	4e-06	4e-06	7e-06	1.1e-05	k__Bacteria;p__Bacillota;c__Desulfuribacillia
Candidatus Poseidoniia	5e-06	6e-06	1e-06	7e-06	9e-06	k__Archaea;p__Candidatus Thermoplasmatota;c__Candidatus Poseidoniia
Candidatus Altiarchaeia	1.2e-05	1.3e-05	5e-06	1.2e-05	7e-06	k__Archaea;p__Candidatus Altarchaeota;c__Candidatus Altiarchaeia
Vicinamibacteria	9e-06	8e-06	5e-06	6e-06	6e-06	k__Bacteria;p__Acidobacteriota;c__Vicinamibacteria
Taphrinomycetes	3e-06	2e-06	1e-06	4e-06	4e-06	k__Eukaryota;p__Ascomycota;c__Taphrinomycetes
Candidatus Sericytochromatia	8e-06	5e-06	2e-06	6e-06	5e-06	k__Bacteria;p__Unclassified;c__Candidatus Sericytochromatia
Chrymotiviricetes	1e-06	0	0	0	0	k__Viruses;p__Duplornaviricota;c__Chrymotiviricetes
Chitinispirillia	1.3e-05	1.3e-05	7e-06	1.2e-05	1.4e-05	k__Bacteria;p__Fibrobacterota;c__Chitinispirillia
Candidatus Saccharimonadia	6e-06	3e-06	3e-06	5e-06	4e-06	k__Bacteria;p__Candidatus Saccharibacteria;c__Candidatus Saccharimonadia
Chrysiogenetes	1.1e-05	1.3e-05	7e-06	1e-05	8e-06	k__Bacteria;p__Chrysiogenota;c__Chrysiogenetes
Rubrobacteria	1.4e-05	1.5e-05	1e-05	1.1e-05	1e-05	k__Bacteria;p__Actinomycetota;c__Rubrobacteria
Candidatus Moduliflexia	1.3e-05	1.3e-05	8e-06	1e-05	9e-06	k__Bacteria;p__Candidatus Moduliflexota;c__Candidatus Moduliflexia
Atractiellomycetes	2e-06	3e-06	0	4e-06	4e-06	k__Eukaryota;p__Basidiomycota;c__Atractiellomycetes
Thermomicrobia	9e-06	9e-06	7e-06	7e-06	8e-06	k__Bacteria;p__Thermomicrobiota;c__Thermomicrobia
Dictyoglomia	6e-06	6e-06	4e-06	7e-06	7e-06	k__Bacteria;p__Dictyoglomota;c__Dictyoglomia
Thermoflexia	8e-06	9e-06	4e-06	7e-06	5e-06	k__Bacteria;p__Chloroflexota;c__Thermoflexia
Thermoanaerobaculia	7e-06	6e-06	4e-06	5e-06	3e-06	k__Bacteria;p__Acidobacteriota;c__Thermoanaerobaculia
Nitrospinia	1e-05	1e-05	5e-06	7e-06	6e-06	k__Bacteria;p__Nitrospinota;c__Nitrospinia
Chthonomonadetes	9e-06	7e-06	6e-06	1e-05	7e-06	k__Bacteria;p__Armatimonadota;c__Chthonomonadetes
Dethiobacteria	1e-05	9e-06	5e-06	1e-05	1.1e-05	k__Bacteria;p__Bacillota;c__Dethiobacteria
Mixiomycetes	2e-06	2e-06	0	4e-06	3e-06	k__Eukaryota;p__Basidiomycota;c__Mixiomycetes
Dacrymycetes	2e-06	2e-06	2e-06	3e-06	6e-06	k__Eukaryota;p__Basidiomycota;c__Dacrymycetes
Naldaviricetes	1e-06	1e-06	1e-06	2e-06	5e-06	k__Viruses;p__Unclassified;c__Naldaviricetes
Candidatus Auribacteria	6e-06	7e-06	2e-06	9e-06	6e-06	k__Bacteria;p__Candidatus Auribacterota;c__Candidatus Auribacteria
Ardenticatenia	7e-06	7e-06	4e-06	6e-06	6e-06	k__Bacteria;p__Chloroflexota;c__Ardenticatenia
Candidatus Uabimicrobiia	4e-06	2e-06	2e-06	3e-06	3e-06	k__Bacteria;p__Planctomycetota;c__Candidatus Uabimicrobiia
Candidatus Nanoperiomorbia	1e-06	1e-06	0	0	3e-06	k__Bacteria;p__Candidatus Saccharibacteria;c__Candidatus Nanoperiomorbia
Tectiliviricetes	2e-06	2e-06	0	0	2e-06	k__Viruses;p__Preplasmiviricota;c__Tectiliviricetes
Tepidiformia	4e-06	6e-06	3e-06	3e-06	3e-06	k__Bacteria;p__Chloroflexota;c__Tepidiformia
Candidatus Methanoliparia	3e-06	2e-06	2e-06	3e-06	2e-06	k__Archaea;p__Euryarchaeota;c__Candidatus Methanoliparia
Candidatus Aquicultoria	7e-06	8e-06	3e-06	6e-06	6e-06	k__Bacteria;p__Actinomycetota;c__Candidatus Aquicultoria
Candidatus Peribacteria	3e-06	3e-06	1e-06	2e-06	2e-06	k__Bacteria;p__Candidatus Peregrinibacteria;c__Candidatus Peribacteria
Desulfomonilia	2e-06	2e-06	1e-06	2e-06	1e-06	k__Bacteria;p__Thermodesulfobacteriota;c__Desulfomonilia
Candelariomycetes	1e-06	0	1e-06	0	1e-06	k__Eukaryota;p__Ascomycota;c__Candelariomycetes
Candidatus Fermentithermobacillia	2e-06	3e-06	2e-06	1e-06	1e-06	k__Bacteria;p__Bacillota;c__Candidatus Fermentithermobacillia
Candidatus Lokiarchaeia	5e-06	4e-06	3e-06	7e-06	4e-06	k__Archaea;p__Candidatus Lokiarchaeota;c__Candidatus Lokiarchaeia
Candidatus Babeliae	3e-06	4e-06	2e-06	2e-06	3e-06	k__Bacteria;p__Unclassified;c__Candidatus Babeliae
Candidatus Binatia	4e-06	3e-06	3e-06	4e-06	3e-06	k__Bacteria;p__Candidatus Binatota;c__Candidatus Binatia
Dissulfuribacteria	2e-06	3e-06	1e-06	2e-06	2e-06	k__Bacteria;p__Thermodesulfobacteriota;c__Dissulfuribacteria
Coprothermobacteria	3e-06	3e-06	2e-06	3e-06	3e-06	k__Bacteria;p__Coprothermobacterota;c__Coprothermobacteria
Candidatus Cryosericia	4e-06	5e-06	3e-06	5e-06	3e-06	k__Bacteria;p__Candidatus Cryosericota;c__Candidatus Cryosericia
Lichinomycetes	1e-06	1e-06	0	1e-06	1e-06	k__Eukaryota;p__Ascomycota;c__Lichinomycetes
Nitriliruptoria	2e-06	2e-06	2e-06	2e-06	1e-06	k__Bacteria;p__Actinomycetota;c__Nitriliruptoria
Candidatus Deferrimicrobia	3e-06	3e-06	2e-06	2e-06	2e-06	k__Bacteria;p__Candidatus Deferrimicrobiota;c__Candidatus Deferrimicrobia
Candidatus Micrarchaeia	1e-06	1e-06	0	1e-06	1e-06	k__Archaea;p__Candidatus Micrarchaeota;c__Candidatus Micrarchaeia
Limnochordia	3e-06	4e-06	3e-06	3e-06	5e-06	k__Bacteria;p__Bacillota;c__Limnochordia
Geoglossomycetes	1e-06	1e-06	0	1e-06	1e-06	k__Eukaryota;p__Ascomycota;c__Geoglossomycetes
Neolectomycetes	1e-06	1e-06	0	1e-06	2e-06	k__Eukaryota;p__Ascomycota;c__Neolectomycetes
Candidatus Marinamargulisbacteria	1e-06	1e-06	0	1e-06	1e-06	k__Bacteria;p__Candidatus Margulisiibacteriota;c__Candidatus Marinamargulisbacteria
Candidatus Ozemobacteria	3e-06	3e-06	1e-06	1e-06	2e-06	k__Bacteria;p__Unclassified;c__Candidatus Ozemobacteria
Vampirovibriophyceae	2e-06	3e-06	1e-06	3e-06	1e-06	k__Bacteria;p__Candidatus Melainabacteria;c__Vampirovibriophyceae
Candidatus Muproteobacteria	2e-06	2e-06	1e-06	3e-06	1e-06	k__Bacteria;p__Pseudomonadota;c__Candidatus Muproteobacteria
Cystobasidiomycetes	1e-06	1e-06	0	1e-06	1e-06	k__Eukaryota;p__Basidiomycota;c__Cystobasidiomycetes
Candidatus Nanohaloarchaea	0	0	0	0	0	k__Archaea;p__Euryarchaeota;c__Candidatus Nanohaloarchaea
Candidatus Hadarchaeia	1e-06	1e-06	0	1e-06	1e-06	k__Archaea;p__Candidatus Hadarchaeota;c__Candidatus Hadarchaeia
Theionarchaea	2e-06	2e-06	1e-06	2e-06	1e-06	k__Archaea;p__Euryarchaeota;c__Theionarchaea
Candidatus Geothermincolia	1e-06	1e-06	1e-06	2e-06	1e-06	k__Bacteria;p__Actinomycetota;c__Candidatus Geothermincolia
Methanonatronarchaeia	1e-06	1e-06	1e-06	1e-06	1e-06	k__Archaea;p__Euryarchaeota;c__Methanonatronarchaeia
Candidatus Borrarchaeia	1e-06	1e-06	0	1e-06	1e-06	k__Archaea;p__Candidatus Borrarchaeota;c__Candidatus Borrarchaeia
Caldisericia	1e-06	2e-06	1e-06	1e-06	1e-06	k__Bacteria;p__Caldisericota;c__Caldisericia
Thermosulfidibacteria	2e-06	2e-06	1e-06	2e-06	2e-06	k__Bacteria;p__Thermosulfidibacterota;c__Thermosulfidibacteria
Methanopyri	0	0	0	0	0	k__Archaea;p__Euryarchaeota;c__Methanopyri
Candidatus Bathyarchaeia	1e-06	2e-06	0	1e-06	1e-06	k__Archaea;p__Candidatus Bathyarchaeota;c__Candidatus Bathyarchaeia
Candidatus Mcinerneyibacteria	1e-06	1e-06	0	1e-06	0	k__Bacteria;p__Candidatus Mcinerneyibacteriota;c__Candidatus Mcinerneyibacteria
Chitinivibrionia	1e-06	1e-06	1e-06	1e-06	2e-06	k__Bacteria;p__Fibrobacterota;c__Chitinivibrionia
Candidatus Bipolaricaulia	1e-06	1e-06	1e-06	0	1e-06	k__Bacteria;p__Candidatus Bipolaricaulota;c__Candidatus Bipolaricaulia
Herviviricetes	0	1e-06	0	0	0	k__Viruses;p__Peploviricota;c__Herviviricetes
Desulfobaccia	1e-06	1e-06	1e-06	1e-06	1e-06	k__Bacteria;p__Thermodesulfobacteriota;c__Desulfobaccia
Thermodesulfobiia	1e-06	1e-06	1e-06	1e-06	1e-06	k__Bacteria;p__Thermodesulfobiota;c__Thermodesulfobiia
Candidatus Aminicenantia	2e-06	2e-06	1e-06	1e-06	1e-06	k__Bacteria;p__Candidatus Aminicenantes;c__Candidatus Aminicenantia
Candidatus Lambdaproteobacteria	0	1e-06	0	2e-06	0	k__Bacteria;p__Pseudomonadota;c__Candidatus Lambdaproteobacteria
Abditibacteriia	1e-06	1e-06	0	1e-06	1e-06	k__Bacteria;p__Abditibacteriota;c__Abditibacteriia
Candidatus Nanoarchaeia	0	0	1e-06	0	0	k__Archaea;p__Nanoarchaeota;c__Candidatus Nanoarchaeia
Others	0.272198	0.27963	0.169214	0.292607	0.218147	Others

## Sheet: Table S9
Supplementary Table S9: The composition and relative abundance of the gut microbiome at the order level across different groups
order	BP	RC	SM	ML	NGH	Tax_detail
Bacillales	0.069519	0.005557	0.079607	0.032137	0.096991	k__Bacteria;p__Bacillota;c__Bacilli;o__Bacillales
Bacteroidales	0.204316	0.256977	0.097415	0.213183	0.181757	k__Bacteria;p__Bacteroidota;c__Bacteroidia;o__Bacteroidales
Eubacteriales	0.084506	0.084786	0.050518	0.102102	0.081899	k__Bacteria;p__Bacillota;c__Clostridia;o__Eubacteriales
Spirochaetales	0.032405	0.058349	0.015805	0.024751	0.033163	k__Bacteria;p__Spirochaetota;c__Spirochaetia;o__Spirochaetales
Moraxellales	0.004287	0.000431	0.0869	0.000448	0.025157	k__Bacteria;p__Pseudomonadota;c__Gammaproteobacteria;o__Moraxellales
Enterobacterales	0.019742	0.000798	0.020455	0.024945	0.006994	k__Bacteria;p__Pseudomonadota;c__Gammaproteobacteria;o__Enterobacterales
Caulobacterales	0.003962	7.7e-05	0.058137	0.000107	0.004613	k__Bacteria;p__Pseudomonadota;c__Alphaproteobacteria;o__Caulobacterales
Lachnospirales	0.050813	0.046351	0.032518	0.063362	0.059145	k__Bacteria;p__Bacillota;c__Clostridia;o__Lachnospirales
Flavobacteriales	0.006751	0.004793	0.033441	0.003815	0.019015	k__Bacteria;p__Bacteroidota;c__Flavobacteriia;o__Flavobacteriales
Xanthomonadales	0.000389	0.000292	0.02646	0.000224	0.009506	k__Bacteria;p__Pseudomonadota;c__Gammaproteobacteria;o__Xanthomonadales
Burkholderiales	0.005989	0.003311	0.05344	0.002902	0.016862	k__Bacteria;p__Pseudomonadota;c__Betaproteobacteria;o__Burkholderiales
Fibrobacterales	0.016384	0.049488	0.006201	0.008868	0.012445	k__Bacteria;p__Fibrobacterota;c__Fibrobacteria;o__Fibrobacterales
Chromatiales	0.000386	0.00034	0.000343	0.000268	0.00929	k__Bacteria;p__Pseudomonadota;c__Gammaproteobacteria;o__Chromatiales
Rhodobacterales	0.001177	0.000239	0.02579	0.000211	0.006178	k__Bacteria;p__Pseudomonadota;c__Alphaproteobacteria;o__Rhodobacterales
Hyphomicrobiales	0.001421	0.00091	0.022983	0.000712	0.002275	k__Bacteria;p__Pseudomonadota;c__Alphaproteobacteria;o__Hyphomicrobiales
Pseudomonadales	0.001333	0.001935	0.026403	0.000538	0.007332	k__Bacteria;p__Pseudomonadota;c__Gammaproteobacteria;o__Pseudomonadales
Methanomicrobiales	0.005178	0.005677	0.002603	0.005239	0.008875	k__Archaea;p__Euryarchaeota;c__Methanomicrobia;o__Methanomicrobiales
Lactobacillales	0.004384	0.002744	0.002858	0.009146	0.003865	k__Bacteria;p__Bacillota;c__Bacilli;o__Lactobacillales
Aeromonadales	0.002105	0.00047	0.000907	0.00106	0.001162	k__Bacteria;p__Pseudomonadota;c__Gammaproteobacteria;o__Aeromonadales
Oceanospirillales	0.000389	0.000375	0.013742	0.000295	0.00284	k__Bacteria;p__Pseudomonadota;c__Gammaproteobacteria;o__Oceanospirillales
Victivallales	0.007881	0.011992	0.004392	0.007992	0.006275	k__Bacteria;p__Lentisphaerota;c__Lentisphaeria;o__Victivallales
Sphingobacteriales	0.001494	0.001358	0.011968	0.001021	0.002995	k__Bacteria;p__Bacteroidota;c__Sphingobacteriia;o__Sphingobacteriales
Acidaminococcales	0.003723	0.00577	0.00227	0.005817	0.004146	k__Bacteria;p__Bacillota;c__Negativicutes;o__Acidaminococcales
Sphingomonadales	0.000458	0.000251	0.008603	0.000192	0.000635	k__Bacteria;p__Pseudomonadota;c__Alphaproteobacteria;o__Sphingomonadales
Erysipelotrichales	0.008937	0.010336	0.004575	0.010738	0.007757	k__Bacteria;p__Bacillota;c__Erysipelotrichia;o__Erysipelotrichales
Eggerthellales	0.001977	0.001599	0.000848	0.003463	0.002087	k__Bacteria;p__Actinomycetota;c__Coriobacteriia;o__Eggerthellales
Elusimicrobiales	7.1e-05	0.001658	8e-06	1.5e-05	2.7e-05	k__Bacteria;p__Elusimicrobiota;c__Elusimicrobia;o__Elusimicrobiales
Mycobacteriales	0.00048	0.000198	0.000282	0.000205	0.000334	k__Bacteria;p__Actinomycetota;c__Actinomycetes;o__Mycobacteriales
Methanomassiliicoccales	0.002703	0.002813	0.001242	0.002755	0.002827	k__Archaea;p__Candidatus Thermoplasmatota;c__Thermoplasmata;o__Methanomassiliicoccales
Propionibacteriales	0.000278	0.000141	0.003441	0.000124	0.001316	k__Bacteria;p__Actinomycetota;c__Actinomycetes;o__Propionibacteriales
Selenomonadales	0.002667	0.003659	0.001382	0.003151	0.002077	k__Bacteria;p__Bacillota;c__Negativicutes;o__Selenomonadales
Peptostreptococcales	0.005833	0.004538	0.003261	0.005404	0.004996	k__Bacteria;p__Bacillota;c__Clostridia;o__Peptostreptococcales
Christensenellales	0.001295	0.001025	0.000594	0.001482	0.001956	k__Bacteria;p__Bacillota;c__Clostridia;o__Christensenellales
Saprospirales	0.000186	0.000243	9.9e-05	0.000188	0.000795	k__Bacteria;p__Bacteroidota;c__Saprospiria;o__Saprospirales
Anaeroplasmatales	0.003116	0.00205	0.0017	0.002444	0.003274	k__Bacteria;p__Mycoplasmatota;c__Mollicutes;o__Anaeroplasmatales
Marinilabiliales	0.003024	0.003963	0.001351	0.002931	0.002876	k__Bacteria;p__Bacteroidota;c__Bacteroidia;o__Marinilabiliales
Oligosphaerales	0.002896	0.003029	0.001479	0.002348	0.002511	k__Bacteria;p__Lentisphaerota;c__Oligosphaeria;o__Oligosphaerales
Micrococcales	0.000542	0.000439	0.000698	0.000375	0.000448	k__Bacteria;p__Actinomycetota;c__Actinomycetes;o__Micrococcales
Mycoplasmoidales	0.001501	0.001129	0.00087	0.001604	0.001298	k__Bacteria;p__Mycoplasmatota;c__Unclassified;o__Mycoplasmoidales
Rhodospirillales	0.001498	0.002193	0.001318	0.001808	0.00088	k__Bacteria;p__Pseudomonadota;c__Alphaproteobacteria;o__Rhodospirillales
Thermoplasmatales	0.000502	0.000505	0.000175	0.001199	0.000245	k__Archaea;p__Candidatus Thermoplasmatota;c__Thermoplasmata;o__Thermoplasmatales
Verrucomicrobiales	0.002118	0.002277	0.00178	0.001561	0.001475	k__Bacteria;p__Verrucomicrobiota;c__Verrucomicrobiae;o__Verrucomicrobiales
Coriobacteriales	0.001508	0.00143	0.00081	0.001699	0.001371	k__Bacteria;p__Actinomycetota;c__Coriobacteriia;o__Coriobacteriales
Campylobacterales	0.001642	0.00092	0.001043	0.00169	0.001009	k__Bacteria;p__Campylobacterota;c__Epsilonproteobacteria;o__Campylobacterales
Desulfovibrionales	0.001807	0.001165	0.001771	0.001381	0.001943	k__Bacteria;p__Thermodesulfobacteriota;c__Desulfovibrionia;o__Desulfovibrionales
Methanobacteriales	0.001897	0.001746	0.000728	0.002278	0.002055	k__Archaea;p__Euryarchaeota;c__Methanobacteria;o__Methanobacteriales
Neisseriales	0.000242	0.00023	0.00036	0.000194	0.000493	k__Bacteria;p__Pseudomonadota;c__Betaproteobacteria;o__Neisseriales
Candidatus Gastranaerophilales	0.00088	0.001017	0.000431	0.001823	0.000284	k__Bacteria;p__Candidatus Melainabacteria;c__Unclassified;o__Candidatus Gastranaerophilales
Neocallimastigales	0.000562	0.000663	9.9e-05	0.000891	0.00079	k__Eukaryota;p__Chytridiomycota;c__Neocallimastigomycetes;o__Neocallimastigales
Cytophagales	0.001874	0.002265	0.001986	0.001584	0.001557	k__Bacteria;p__Bacteroidota;c__Cytophagia;o__Cytophagales
Planctomycetales	0.001305	0.001139	0.000737	0.000898	0.001681	k__Bacteria;p__Planctomycetota;c__Planctomycetia;o__Planctomycetales
Bifidobacteriales	0.000596	0.00088	0.000308	0.000557	0.000593	k__Bacteria;p__Actinomycetota;c__Actinomycetes;o__Bifidobacteriales
Synergistales	0.001197	0.0014	0.000554	0.000925	0.001373	k__Bacteria;p__Synergistota;c__Synergistia;o__Synergistales
Mycoplasmatales	0.000896	0.000635	0.000464	0.001105	0.000801	k__Bacteria;p__Mycoplasmatota;c__Mollicutes;o__Mycoplasmatales
Crassvirales	0.001105	0.000601	0.000488	0.000924	0.000768	k__Viruses;p__Uroviricota;c__Caudoviricetes;o__Crassvirales
Acholeplasmatales	0.000802	0.000803	0.001059	0.000938	0.000684	k__Bacteria;p__Mycoplasmatota;c__Mollicutes;o__Acholeplasmatales
Chitinophagales	0.000939	0.001081	0.000793	0.000841	0.000713	k__Bacteria;p__Bacteroidota;c__Chitinophagia;o__Chitinophagales
Kiritimatiellales	0.000991	0.001062	0.000563	0.000741	0.000641	k__Bacteria;p__Kiritimatiellota;c__Kiritimatiellia;o__Kiritimatiellales
Alteromonadales	0.000354	0.000266	0.000437	0.000252	0.000649	k__Bacteria;p__Pseudomonadota;c__Gammaproteobacteria;o__Alteromonadales
Kitasatosporales	0.000357	0.000316	0.000427	0.000248	0.000808	k__Bacteria;p__Actinomycetota;c__Actinomycetes;o__Kitasatosporales
Ortervirales	9.4e-05	3e-06	1.3e-05	8e-06	5.2e-05	k__Viruses;p__Artverviricota;c__Revtraviricetes;o__Ortervirales
Veillonellales	0.000662	0.000801	0.000388	0.00074	0.00064	k__Bacteria;p__Bacillota;c__Negativicutes;o__Veillonellales
Mucorales	0.000295	0.000293	0.000123	0.000506	0.000461	k__Eukaryota;p__Mucoromycota;c__Mucoromycetes;o__Mucorales
Pirellulales	0.000911	0.00086	0.000539	0.000651	0.00107	k__Bacteria;p__Planctomycetota;c__Planctomycetia;o__Pirellulales
Saccharomycetales	0.000241	0.000246	8.8e-05	0.000437	0.000399	k__Eukaryota;p__Ascomycota;c__Saccharomycetes;o__Saccharomycetales
Puniceicoccales	0.000887	0.001051	0.001038	0.000677	0.000638	k__Bacteria;p__Verrucomicrobiota;c__Opitutae;o__Puniceicoccales
Opitutales	0.000775	0.000839	0.000712	0.000606	0.000513	k__Bacteria;p__Verrucomicrobiota;c__Opitutae;o__Opitutales
Rhizophydiales	0.000219	0.000227	3.6e-05	0.000417	0.000363	k__Eukaryota;p__Chytridiomycota;c__Chytridiomycetes;o__Rhizophydiales
Fusobacteriales	0.00075	0.000687	0.000357	0.000763	0.000608	k__Bacteria;p__Fusobacteriota;c__Fusobacteriia;o__Fusobacteriales
Desulfobacterales	0.000721	0.000914	0.000387	0.000634	0.000557	k__Bacteria;p__Thermodesulfobacteriota;c__Desulfobacteria;o__Desulfobacterales
Tissierellales	0.001066	0.000818	0.000553	0.000932	0.000798	k__Bacteria;p__Bacillota;c__Tissierellia;o__Tissierellales
Lentisphaerales	0.000464	0.000461	0.000263	0.000359	0.000293	k__Bacteria;p__Lentisphaerota;c__Lentisphaeria;o__Lentisphaerales
Rhodocyclales	0.000221	0.000166	0.000327	0.00017	0.000205	k__Bacteria;p__Pseudomonadota;c__Betaproteobacteria;o__Rhodocyclales
Chytridiales	0.000152	0.000153	5.6e-05	0.000261	0.000246	k__Eukaryota;p__Chytridiomycota;c__Chytridiomycetes;o__Chytridiales
Vibrionales	0.00041	0.000319	0.00041	0.000324	0.000534	k__Bacteria;p__Pseudomonadota;c__Gammaproteobacteria;o__Vibrionales
Cellvibrionales	0.000169	0.000166	0.000701	0.000108	0.000278	k__Bacteria;p__Pseudomonadota;c__Gammaproteobacteria;o__Cellvibrionales
Pasteurellales	0.000282	0.00029	0.000203	0.000165	0.000263	k__Bacteria;p__Pseudomonadota;c__Gammaproteobacteria;o__Pasteurellales
Candidatus Nanosyncoccales	0.000321	0.000391	0.000133	0.000281	0.00026	k__Bacteria;p__Candidatus Saccharibacteria;c__Candidatus Nanosyncoccalia;o__Candidatus Nanosyncoccales
Bacteriovoracales	1.5e-05	1e-05	7e-06	1.1e-05	0.000177	k__Bacteria;p__Bdellovibrionota;c__Bacteriovoracia;o__Bacteriovoracales
Mortierellales	0.000102	0.000108	3.2e-05	0.00017	0.000153	k__Eukaryota;p__Mucoromycota;c__Mortierellomycetes;o__Mortierellales
Tichowtungiales	0.000283	0.000307	0.000155	0.000232	0.000185	k__Bacteria;p__Kiritimatiellota;c__Tichowtungiia;o__Tichowtungiales
Kickxellales	8.8e-05	9.1e-05	2.2e-05	0.000157	0.000145	k__Eukaryota;p__Zoopagomycota;c__Kickxellomycetes;o__Kickxellales
Methanosarcinales	0.000249	0.00029	0.000123	0.000274	0.000281	k__Archaea;p__Euryarchaeota;c__Methanomicrobia;o__Methanosarcinales
Glomerales	0.0001	7.1e-05	6.8e-05	0.000127	0.000218	k__Eukaryota;p__Mucoromycota;c__Glomeromycetes;o__Glomerales
Methylococcales	0.000197	0.000207	0.000199	0.000147	0.000146	k__Bacteria;p__Pseudomonadota;c__Gammaproteobacteria;o__Methylococcales
Desulfobulbales	0.000277	0.000289	0.000161	0.000219	0.000198	k__Bacteria;p__Thermodesulfobacteriota;c__Desulfobulbia;o__Desulfobulbales
Phycisphaerales	0.000275	0.000267	0.000159	0.000211	0.000207	k__Bacteria;p__Planctomycetota;c__Phycisphaerae;o__Phycisphaerales
Brachyspirales	0.000219	0.000287	0.000109	0.000328	0.000133	k__Bacteria;p__Spirochaetota;c__Spirochaetia;o__Brachyspirales
Diversisporales	7.1e-05	7.1e-05	6e-06	0.000123	0.000118	k__Eukaryota;p__Mucoromycota;c__Glomeromycetes;o__Diversisporales
Myxococcales	0.000376	0.000336	0.000212	0.00032	0.000266	k__Bacteria;p__Myxococcota;c__Myxococcia;o__Myxococcales
Sedimentisphaerales	0.000197	0.000217	0.000106	0.000144	0.000126	k__Bacteria;p__Planctomycetota;c__Phycisphaerae;o__Sedimentisphaerales
Rickettsiales	9.1e-05	0.000102	7e-05	6.5e-05	0.000175	k__Bacteria;p__Pseudomonadota;c__Alphaproteobacteria;o__Rickettsiales
Physodermatales	5.6e-05	5.7e-05	7e-06	0.000106	9.5e-05	k__Eukaryota;p__Blastocladiomycota;c__Physodermatomycetes;o__Physodermatales
Streptosporangiales	0.000151	7.6e-05	7.3e-05	6e-05	7.3e-05	k__Bacteria;p__Actinomycetota;c__Actinomycetes;o__Streptosporangiales
Nostocales	0.000192	0.000232	0.000146	0.000168	0.00018	k__Bacteria;p__Cyanobacteriota;c__Cyanophyceae;o__Nostocales
Spizellomycetales	5.7e-05	5.9e-05	1.7e-05	9.7e-05	9.4e-05	k__Eukaryota;p__Chytridiomycota;c__Chytridiomycetes;o__Spizellomycetales
Actinomycetales	0.000138	0.000126	7.8e-05	0.00015	0.000105	k__Bacteria;p__Actinomycetota;c__Actinomycetes;o__Actinomycetales
Blastocladiales	4.6e-05	5.2e-05	1.6e-05	8.5e-05	7.4e-05	k__Eukaryota;p__Blastocladiomycota;c__Blastocladiomycetes;o__Blastocladiales
Cladochytriales	4.6e-05	5e-05	8e-06	8.2e-05	7.8e-05	k__Eukaryota;p__Chytridiomycota;c__Chytridiomycetes;o__Cladochytriales
Limisphaerales	0.000152	0.000136	0.000106	9.6e-05	9.6e-05	k__Bacteria;p__Verrucomicrobiota;c__Verrucomicrobiae;o__Limisphaerales
Nitrosomonadales	0.000149	0.000154	0.000196	0.000117	0.000116	k__Bacteria;p__Pseudomonadota;c__Betaproteobacteria;o__Nitrosomonadales
Imitervirales	9.6e-05	7.8e-05	5.5e-05	0.000128	7.8e-05	k__Viruses;p__Nucleocytoviricota;c__Megaviricetes;o__Imitervirales
Geobacterales	0.000195	0.00023	0.000122	0.000166	0.000136	k__Bacteria;p__Thermodesulfobacteriota;c__Desulfuromonadia;o__Geobacterales
Candidatus Asgardarchaeales	3.8e-05	1e-05	1e-05	5e-06	5.7e-05	k__Archaea;p__Unclassified;c__Candidatus Asgardarchaeia;o__Candidatus Asgardarchaeales
Desulfuromonadales	0.000159	0.000171	9.1e-05	0.000123	0.000108	k__Bacteria;p__Thermodesulfobacteriota;c__Desulfuromonadia;o__Desulfuromonadales
Anaerolineales	0.000212	0.000235	0.000132	0.000237	0.00025	k__Bacteria;p__Chloroflexota;c__Anaerolineae;o__Anaerolineales
Entomophthorales	4e-05	3.7e-05	5e-06	7.3e-05	6.4e-05	k__Eukaryota;p__Zoopagomycota;c__Entomophthoromycetes;o__Entomophthorales
Chroococcales	6.9e-05	9.9e-05	4e-05	4.7e-05	9.7e-05	k__Bacteria;p__Cyanobacteriota;c__Cyanophyceae;o__Chroococcales
Thermoanaerobacterales	0.000222	0.000189	0.000117	0.000247	0.000188	k__Bacteria;p__Bacillota;c__Clostridia;o__Thermoanaerobacterales
Lobulomycetales	3.5e-05	3.4e-05	4e-06	6.6e-05	5.9e-05	k__Eukaryota;p__Chytridiomycota;c__Chytridiomycetes;o__Lobulomycetales
Candidatus Izemoplasmatales	8.4e-05	0.000101	2.7e-05	0.000134	6.1e-05	k__Bacteria;p__Mycoplasmatota;c__Candidatus Izimaplasma;o__Candidatus Izemoplasmatales
Frankiales	3e-05	1.1e-05	2.5e-05	7e-06	7.1e-05	k__Bacteria;p__Actinomycetota;c__Actinomycetes;o__Frankiales
Mycosphaerellales	3.6e-05	2.2e-05	0.000167	2.3e-05	3.8e-05	k__Eukaryota;p__Ascomycota;c__Dothideomycetes;o__Mycosphaerellales
Chlamydiales	6.1e-05	5.6e-05	2.8e-05	6.3e-05	5.6e-05	k__Bacteria;p__Chlamydiota;c__Chlamydiia;o__Chlamydiales
Basidiobolales	3.2e-05	3.1e-05	6e-06	5.8e-05	5.2e-05	k__Eukaryota;p__Zoopagomycota;c__Basidiobolomycetes;o__Basidiobolales
Thermosediminibacterales	0.000114	9.9e-05	5.6e-05	9.8e-05	9.2e-05	k__Bacteria;p__Bacillota;c__Clostridia;o__Thermosediminibacterales
Agaricales	4.1e-05	4.4e-05	1.5e-05	6.1e-05	6.8e-05	k__Eukaryota;p__Basidiomycota;c__Agaricomycetes;o__Agaricales
Chlorobiales	0.000123	0.000146	6.8e-05	0.000111	9.3e-05	k__Bacteria;p__Chlorobiota;c__Chlorobiia;o__Chlorobiales
Harpellales	2.9e-05	3.1e-05	4e-06	5.6e-05	4.9e-05	k__Eukaryota;p__Zoopagomycota;c__Harpellomycetes;o__Harpellales
Terriglobales	0.000114	0.00015	8.1e-05	8.9e-05	7.3e-05	k__Bacteria;p__Acidobacteriota;c__Terriglobia;o__Terriglobales
Petitvirales	0.00012	7.9e-05	2.6e-05	7.6e-05	8.6e-05	k__Viruses;p__Phixviricota;c__Malgrandaviricetes;o__Petitvirales
Aquificales	5.7e-05	4.9e-05	3.3e-05	5.9e-05	4.3e-05	k__Bacteria;p__Aquificota;c__Aquificae;o__Aquificales
Bradymonadales	3e-05	2.5e-05	2.6e-05	1.9e-05	2.9e-05	k__Bacteria;p__Unclassified;c__Deltaproteobacteria;o__Bradymonadales
Entomoplasmatales	9.7e-05	0.000104	5.5e-05	0.00011	8.5e-05	k__Bacteria;p__Mycoplasmatota;c__Mollicutes;o__Entomoplasmatales
Rhizophlyctidales	2.8e-05	3e-05	7e-06	4.8e-05	4.3e-05	k__Eukaryota;p__Chytridiomycota;c__Chytridiomycetes;o__Rhizophlyctidales
Oscillatoriales	0.0001	0.00012	6.2e-05	9e-05	0.000111	k__Bacteria;p__Cyanobacteriota;c__Cyanophyceae;o__Oscillatoriales
Moorellales	8.7e-05	4.4e-05	4.2e-05	6.2e-05	9.5e-05	k__Bacteria;p__Bacillota;c__Clostridia;o__Moorellales
Deferribacterales	7.9e-05	9.9e-05	3.6e-05	6.5e-05	7.7e-05	k__Bacteria;p__Deferribacterota;c__Deferribacteres;o__Deferribacterales
Monoblepharidales	4.3e-05	3e-05	1e-05	5.3e-05	4.3e-05	k__Eukaryota;p__Chytridiomycota;c__Monoblepharidomycetes;o__Monoblepharidales
Gemmatales	9.8e-05	9.5e-05	6.2e-05	6.9e-05	7.9e-05	k__Bacteria;p__Planctomycetota;c__Planctomycetia;o__Gemmatales
Nitrospirales	0.0001	0.000109	5.7e-05	7.3e-05	8.2e-05	k__Bacteria;p__Nitrospirota;c__Nitrospiria;o__Nitrospirales
Isosphaerales	9.4e-05	9e-05	6.2e-05	7.1e-05	8.6e-05	k__Bacteria;p__Planctomycetota;c__Planctomycetia;o__Isosphaerales
Halanaerobiales	0.000115	0.000108	5.8e-05	9.2e-05	9.3e-05	k__Bacteria;p__Bacillota;c__Clostridia;o__Halanaerobiales
Archaeoglobales	2.1e-05	1.4e-05	7e-06	1.4e-05	3.8e-05	k__Archaea;p__Euryarchaeota;c__Archaeoglobi;o__Archaeoglobales
Zoopagales	2.2e-05	2.3e-05	6e-06	4e-05	3.3e-05	k__Eukaryota;p__Zoopagomycota;c__Zoopagomycetes;o__Zoopagales
Thiotrichales	0.000127	0.000145	0.000124	0.000122	0.000114	k__Bacteria;p__Pseudomonadota;c__Gammaproteobacteria;o__Thiotrichales
Candidatus Pelagibacterales	5.3e-05	7.3e-05	2.3e-05	5.8e-05	5.2e-05	k__Bacteria;p__Pseudomonadota;c__Alphaproteobacteria;o__Candidatus Pelagibacterales
Ignavibacteriales	9.8e-05	0.000101	4.2e-05	6.6e-05	6.5e-05	k__Bacteria;p__Ignavibacteriota;c__Ignavibacteria;o__Ignavibacteriales
Tubulavirales	4e-05	3.2e-05	2.6e-05	6.5e-05	4.6e-05	k__Viruses;p__Hofneiviricota;c__Faserviricetes;o__Tubulavirales
Pucciniales	1.7e-05	1e-05	9e-06	1.5e-05	3e-05	k__Eukaryota;p__Basidiomycota;c__Pucciniomycetes;o__Pucciniales
Dimargaritales	2.1e-05	2.3e-05	5e-06	3.7e-05	3.3e-05	k__Eukaryota;p__Zoopagomycota;c__Dimargaritomycetes;o__Dimargaritales
Parachlamydiales	3.8e-05	3.5e-05	2.6e-05	3.6e-05	2.3e-05	k__Bacteria;p__Chlamydiota;c__Chlamydiia;o__Parachlamydiales
Syntrophales	7.7e-05	8.4e-05	4.1e-05	6.9e-05	5.3e-05	k__Bacteria;p__Thermodesulfobacteriota;c__Syntrophia;o__Syntrophales
Nevskiales	2.1e-05	2e-05	0.000114	1.5e-05	1.7e-05	k__Bacteria;p__Pseudomonadota;c__Gammaproteobacteria;o__Nevskiales
Priklausovirales	3e-06	1e-06	3.6e-05	1e-06	2e-06	k__Viruses;p__Preplasmiviricota;c__Maveriviricetes;o__Priklausovirales
Entrophosporales	1.9e-05	1.9e-05	3e-06	3.2e-05	2.9e-05	k__Eukaryota;p__Mucoromycota;c__Glomeromycetes;o__Entrophosporales
Archaeosporales	2.2e-05	1.8e-05	1.2e-05	3.2e-05	3.3e-05	k__Eukaryota;p__Mucoromycota;c__Glomeromycetes;o__Archaeosporales
Polychytriales	1.7e-05	1.9e-05	4e-06	3.3e-05	2.7e-05	k__Eukaryota;p__Chytridiomycota;c__Chytridiomycetes;o__Polychytriales
Pneumocystales	1.6e-05	1.6e-05	2e-06	3.2e-05	2.6e-05	k__Eukaryota;p__Ascomycota;c__Pneumocystomycetes;o__Pneumocystales
Geminicoccales	1.1e-05	7e-06	3.7e-05	4e-06	4.9e-05	k__Bacteria;p__Pseudomonadota;c__Alphaproteobacteria;o__Geminicoccales
Caldilineales	3.5e-05	3.4e-05	1.5e-05	2.4e-05	2.3e-05	k__Bacteria;p__Chloroflexota;c__Caldilineae;o__Caldilineales
Chthoniobacterales	5.3e-05	4.4e-05	2.7e-05	4.5e-05	3e-05	k__Bacteria;p__Verrucomicrobiota;c__Spartobacteria;o__Chthoniobacterales
Balneolales	7.9e-05	8.3e-05	4.9e-05	6.2e-05	5.7e-05	k__Bacteria;p__Balneolota;c__Balneolia;o__Balneolales
Endomicrobiales	2.2e-05	3.9e-05	1e-05	2e-05	1.9e-05	k__Bacteria;p__Elusimicrobiota;c__Endomicrobiia;o__Endomicrobiales
Thermotogales	7e-05	6.4e-05	3e-05	5.7e-05	4.4e-05	k__Bacteria;p__Thermotogota;c__Thermotogae;o__Thermotogales
Paraglomerales	1.5e-05	1.4e-05	3e-06	2.9e-05	2.4e-05	k__Eukaryota;p__Mucoromycota;c__Glomeromycetes;o__Paraglomerales
Pseudonocardiales	6.4e-05	6.1e-05	5.6e-05	5.1e-05	5.5e-05	k__Bacteria;p__Actinomycetota;c__Actinomycetes;o__Pseudonocardiales
Umbelopsidales	1.5e-05	1.5e-05	4e-06	2.6e-05	2.2e-05	k__Eukaryota;p__Mucoromycota;c__Umbelopsidomycetes;o__Umbelopsidales
Methanotrichales	4.5e-05	4.5e-05	2.7e-05	3.6e-05	3.6e-05	k__Archaea;p__Euryarchaeota;c__Methanomicrobia;o__Methanotrichales
Candidatus Sulfidibacteriales	3.8e-05	5.1e-05	2.7e-05	3.4e-05	3.1e-05	k__Bacteria;p__Bacteroidota;c__Unclassified;o__Candidatus Sulfidibacteriales
Endogonales	1.3e-05	1.3e-05	4e-06	2.4e-05	2.2e-05	k__Eukaryota;p__Mucoromycota;c__Endogonomycetes;o__Endogonales
Acidimicrobiales	1.3e-05	1.3e-05	1.4e-05	1.1e-05	8e-06	k__Bacteria;p__Actinomycetota;c__Acidimicrobiia;o__Acidimicrobiales
Cantharellales	1.7e-05	1.7e-05	8e-06	2.5e-05	3.7e-05	k__Eukaryota;p__Basidiomycota;c__Agaricomycetes;o__Cantharellales
Thermales	3.6e-05	4.1e-05	2.3e-05	2.7e-05	2.6e-05	k__Bacteria;p__Deinococcota;c__Deinococci;o__Thermales
Bdellovibrionales	7.5e-05	7.3e-05	5.5e-05	7.3e-05	5.7e-05	k__Bacteria;p__Bdellovibrionota;c__Bdellovibrionia;o__Bdellovibrionales
Leptospirales	7.7e-05	7e-05	3.8e-05	6.6e-05	6.1e-05	k__Bacteria;p__Spirochaetota;c__Spirochaetia;o__Leptospirales
Solirubrobacterales	1.5e-05	1.2e-05	1.8e-05	1e-05	9e-06	k__Bacteria;p__Actinomycetota;c__Thermoleophilia;o__Solirubrobacterales
Schizosaccharomycetales	1.2e-05	1.1e-05	2e-06	2.3e-05	2e-05	k__Eukaryota;p__Ascomycota;c__Schizosaccharomycetes;o__Schizosaccharomycetales
Monoglobales	2.3e-05	2.2e-05	9e-06	2.3e-05	3.2e-05	k__Bacteria;p__Bacillota;c__Clostridia;o__Monoglobales
Eurotiales	2.1e-05	2.6e-05	1.4e-05	2.6e-05	2.7e-05	k__Eukaryota;p__Ascomycota;c__Eurotiomycetes;o__Eurotiales
Petrotogales	5.3e-05	5.2e-05	2.7e-05	5.2e-05	5e-05	k__Bacteria;p__Thermotogota;c__Thermotogae;o__Petrotogales
Halobacteriales	3.3e-05	2.5e-05	1.8e-05	2.6e-05	2.7e-05	k__Archaea;p__Euryarchaeota;c__Halobacteria;o__Halobacteriales
Xylariales	1.5e-05	1.7e-05	4e-06	2.3e-05	2.3e-05	k__Eukaryota;p__Ascomycota;c__Sordariomycetes;o__Xylariales
Geodermatophilales	1.4e-05	1.2e-05	2.1e-05	9e-06	3.5e-05	k__Bacteria;p__Actinomycetota;c__Actinomycetes;o__Geodermatophilales
Polyporales	1.4e-05	1.6e-05	1.7e-05	2.2e-05	2.4e-05	k__Eukaryota;p__Basidiomycota;c__Agaricomycetes;o__Polyporales
Hypocreales	3.3e-05	4.1e-05	3.2e-05	4.7e-05	4.2e-05	k__Eukaryota;p__Ascomycota;c__Sordariomycetes;o__Hypocreales
Orbales	3.1e-05	2.3e-05	3.7e-05	3.1e-05	2.3e-05	k__Bacteria;p__Pseudomonadota;c__Gammaproteobacteria;o__Orbales
Candidatus Brocadiales	4.6e-05	4.7e-05	2.5e-05	4.1e-05	3.4e-05	k__Bacteria;p__Planctomycetota;c__Candidatus Brocadiia;o__Candidatus Brocadiales
Botryosphaeriales	4e-06	2e-06	5e-06	2e-06	2e-05	k__Eukaryota;p__Ascomycota;c__Dothideomycetes;o__Botryosphaeriales
Synchytriales	1.2e-05	1.2e-05	6e-06	2e-05	1.7e-05	k__Eukaryota;p__Chytridiomycota;c__Chytridiomycetes;o__Synchytriales
Pezizales	1.1e-05	1.1e-05	6e-06	1.9e-05	2e-05	k__Eukaryota;p__Ascomycota;c__Pezizomycetes;o__Pezizales
Syntrophobacterales	5e-05	5.6e-05	3.1e-05	4.8e-05	4.1e-05	k__Bacteria;p__Thermodesulfobacteriota;c__Syntrophobacteria;o__Syntrophobacterales
Deinococcales	5.2e-05	5.3e-05	4.7e-05	5.1e-05	4.7e-05	k__Bacteria;p__Deinococcota;c__Deinococci;o__Deinococcales
Legionellales	4.2e-05	4.7e-05	6.3e-05	3.8e-05	4.4e-05	k__Bacteria;p__Pseudomonadota;c__Gammaproteobacteria;o__Legionellales
Lutisporales	5.8e-05	5e-05	4.9e-05	6.4e-05	7e-05	k__Bacteria;p__Bacillota;c__Clostridia;o__Lutisporales
Micromonosporales	4.6e-05	4.1e-05	4.5e-05	4e-05	4.1e-05	k__Bacteria;p__Actinomycetota;c__Actinomycetes;o__Micromonosporales
Desulfurellales	2.5e-05	2e-05	2.8e-05	1.3e-05	1.3e-05	k__Bacteria;p__Campylobacterota;c__Desulfurellia;o__Desulfurellales
Rhodothermales	3.7e-05	4.5e-05	2.5e-05	3e-05	2.6e-05	k__Bacteria;p__Rhodothermota;c__Rhodothermia;o__Rhodothermales
Tremellales	1e-05	1.2e-05	1.5e-05	1.9e-05	1.9e-05	k__Eukaryota;p__Basidiomycota;c__Tremellomycetes;o__Tremellales
Holophagales	4e-05	4.5e-05	2.4e-05	3.1e-05	2.9e-05	k__Bacteria;p__Acidobacteriota;c__Holophagae;o__Holophagales
Polyangiales	4.5e-05	5.8e-05	3.6e-05	3.6e-05	4.2e-05	k__Bacteria;p__Myxococcota;c__Unclassified;o__Polyangiales
Gemmatimonadales	3.4e-05	3.1e-05	1.7e-05	2.9e-05	1.8e-05	k__Bacteria;p__Gemmatimonadota;c__Gemmatimonadetes;o__Gemmatimonadales
Bryobacterales	2.9e-05	2.7e-05	1.6e-05	1.9e-05	2.6e-05	k__Bacteria;p__Acidobacteriota;c__Terriglobia;o__Bryobacterales
Leptolyngbyales	4.4e-05	4.8e-05	3.4e-05	4.1e-05	3.8e-05	k__Bacteria;p__Cyanobacteriota;c__Cyanophyceae;o__Leptolyngbyales
Synechococcales	3.4e-05	5e-05	2.4e-05	3.3e-05	3.7e-05	k__Bacteria;p__Cyanobacteriota;c__Cyanophyceae;o__Synechococcales
Acanthopleuribacterales	2.7e-05	2.3e-05	1.1e-05	1.6e-05	1.4e-05	k__Bacteria;p__Acidobacteriota;c__Holophagae;o__Acanthopleuribacterales
Pleosporales	1.2e-05	1.2e-05	8e-06	1.9e-05	1.7e-05	k__Eukaryota;p__Ascomycota;c__Dothideomycetes;o__Pleosporales
Caldicellulosiruptorales	4.7e-05	3.9e-05	2.5e-05	4.1e-05	3.9e-05	k__Bacteria;p__Bacillota;c__Unclassified;o__Caldicellulosiruptorales
Teloschistales	8e-06	7e-06	5e-06	8e-06	1.1e-05	k__Eukaryota;p__Ascomycota;c__Lecanoromycetes;o__Teloschistales
Armatimonadales	3.9e-05	3.2e-05	2.4e-05	3e-05	2.7e-05	k__Bacteria;p__Armatimonadota;c__Armatimonadia;o__Armatimonadales
Candidatus Sumerlaeales	2.4e-05	2.5e-05	1.2e-05	2e-05	1.6e-05	k__Bacteria;p__Candidatus Sumerlaeota;c__Candidatus Sumerlaeia;o__Candidatus Sumerlaeales
Haloplasmatales	2.7e-05	2.2e-05	1.1e-05	3.8e-05	1.9e-05	k__Bacteria;p__Mycoplasmatota;c__Mollicutes;o__Haloplasmatales
Nautiliales	3.2e-05	2.6e-05	1.4e-05	2.4e-05	1.8e-05	k__Bacteria;p__Campylobacterota;c__Epsilonproteobacteria;o__Nautiliales
Kosmotogales	3.7e-05	2.9e-05	1.7e-05	3.4e-05	2.9e-05	k__Bacteria;p__Thermotogota;c__Thermotogae;o__Kosmotogales
Hyphomonadales	1.5e-05	1.4e-05	4.1e-05	1.6e-05	1.3e-05	k__Bacteria;p__Pseudomonadota;c__Alphaproteobacteria;o__Hyphomonadales
Boletales	8e-06	6e-06	5e-06	1.2e-05	1.2e-05	k__Eukaryota;p__Basidiomycota;c__Agaricomycetes;o__Boletales
Nitrosopumilales	6e-06	3e-06	3e-06	8e-06	1.1e-05	k__Archaea;p__Nitrososphaerota;c__Nitrososphaeria;o__Nitrosopumilales
Erysiphales	8e-06	4e-06	6e-06	6e-06	2.1e-05	k__Eukaryota;p__Ascomycota;c__Leotiomycetes;o__Erysiphales
Glomerellales	1.2e-05	9e-06	9e-06	1.3e-05	1.4e-05	k__Eukaryota;p__Ascomycota;c__Sordariomycetes;o__Glomerellales
Desulfarculales	1.7e-05	1.6e-05	8e-06	1.1e-05	1.2e-05	k__Bacteria;p__Thermodesulfobacteriota;c__Desulfarculia;o__Desulfarculales
Syntrophorhabdales	1.9e-05	1.9e-05	1e-05	2.1e-05	1.2e-05	k__Bacteria;p__Thermodesulfobacteriota;c__Syntrophorhabdia;o__Syntrophorhabdales
Dehalococcoidales	3.5e-05	3.1e-05	2.4e-05	4.1e-05	3.5e-05	k__Bacteria;p__Chloroflexota;c__Dehalococcoidia;o__Dehalococcoidales
Desulfurobacteriales	3.1e-05	3.6e-05	1.6e-05	2.4e-05	1.9e-05	k__Bacteria;p__Aquificota;c__Aquificae;o__Desulfurobacteriales
Calditrichales	2.5e-05	2.4e-05	1e-05	1.3e-05	1.4e-05	k__Bacteria;p__Calditrichota;c__Calditrichia;o__Calditrichales
Cryppavirales	2e-06	0	6e-06	0	1.3e-05	k__Viruses;p__Lenarviricota;c__Howeltoviricetes;o__Cryppavirales
Ramicandelaberales	6e-06	6e-06	2e-06	1.1e-05	9e-06	k__Eukaryota;p__Zoopagomycota;c__Unclassified;o__Ramicandelaberales
Chaetothyriales	7e-06	7e-06	1.2e-05	1.2e-05	1.2e-05	k__Eukaryota;p__Ascomycota;c__Eurotiomycetes;o__Chaetothyriales
Methylacidiphilales	1e-05	1e-05	1.1e-05	8e-06	1.7e-05	k__Bacteria;p__Verrucomicrobiota;c__Methylacidiphilae;o__Methylacidiphilales
Maricaulales	2.6e-05	2.8e-05	2.7e-05	2.1e-05	2.4e-05	k__Bacteria;p__Pseudomonadota;c__Alphaproteobacteria;o__Maricaulales
Onygenales	7e-06	8e-06	3e-06	1.3e-05	1.1e-05	k__Eukaryota;p__Ascomycota;c__Eurotiomycetes;o__Onygenales
Orthopolintovirales	5e-06	3e-06	1e-06	1e-06	5e-06	k__Viruses;p__Preplasmiviricota;c__Polintoviricetes;o__Orthopolintovirales
Malasseziales	6e-06	6e-06	2e-06	1.1e-05	1e-05	k__Eukaryota;p__Basidiomycota;c__Malasseziomycetes;o__Malasseziales
Candidatus Vecturitrichales	1.8e-05	2.1e-05	8e-06	1.7e-05	2.1e-05	k__Bacteria;p__Candidatus Moduliflexota;c__Candidatus Vecturitrichia;o__Candidatus Vecturitrichales
Terrimicrobiales	2.2e-05	2.3e-05	1.1e-05	1.7e-05	1.3e-05	k__Bacteria;p__Verrucomicrobiota;c__Terrimicrobiia;o__Terrimicrobiales
Fimbriimonadales	1e-05	1.2e-05	6e-06	8e-06	9e-06	k__Bacteria;p__Armatimonadota;c__Fimbriimonadia;o__Fimbriimonadales
Culicoidibacterales	9e-06	3e-06	2e-06	1.1e-05	5e-06	k__Bacteria;p__Bacillota;c__Culicoidibacteria;o__Culicoidibacterales
Candidatus Cloacimonadales	2.5e-05	2.9e-05	1.3e-05	2.2e-05	2e-05	k__Bacteria;p__Candidatus Cloacimonadota;c__Candidatus Cloacimonadia;o__Candidatus Cloacimonadales
Haloferacales	1.9e-05	2.9e-05	9e-06	1.6e-05	1.9e-05	k__Archaea;p__Euryarchaeota;c__Halobacteria;o__Haloferacales
Orbiliales	6e-06	7e-06	1e-06	1e-05	9e-06	k__Eukaryota;p__Ascomycota;c__Orbiliomycetes;o__Orbiliales
Candidatus Termititenacales	2.2e-05	2.6e-05	1.3e-05	2e-05	1.6e-05	k__Bacteria;p__Candidatus Margulisiibacteriota;c__Candidatus Termititenacia;o__Candidatus Termititenacales
Algavirales	1.2e-05	6e-06	6e-06	1.1e-05	5e-06	k__Viruses;p__Nucleocytoviricota;c__Megaviricetes;o__Algavirales
Capsulimonadales	1.9e-05	1.7e-05	1.1e-05	1.8e-05	1.9e-05	k__Bacteria;p__Armatimonadota;c__Armatimonadia;o__Capsulimonadales
Sordariales	7e-06	7e-06	4e-06	1.5e-05	1.3e-05	k__Eukaryota;p__Ascomycota;c__Sordariomycetes;o__Sordariales
Longimicrobiales	2e-05	2.7e-05	1.1e-05	1.6e-05	1.3e-05	k__Bacteria;p__Gemmatimonadota;c__Longimicrobiia;o__Longimicrobiales
Russulales	6e-06	7e-06	2e-06	9e-06	1.1e-05	k__Eukaryota;p__Basidiomycota;c__Agaricomycetes;o__Russulales
Steroidobacterales	1.5e-05	1.6e-05	1.8e-05	1e-05	1.5e-05	k__Bacteria;p__Pseudomonadota;c__Gammaproteobacteria;o__Steroidobacterales
Cardiobacteriales	1.4e-05	1.3e-05	1.8e-05	1e-05	1.5e-05	k__Bacteria;p__Pseudomonadota;c__Gammaproteobacteria;o__Cardiobacteriales
Hydrogenophilales	1.3e-05	1.2e-05	1.7e-05	1.1e-05	1e-05	k__Bacteria;p__Pseudomonadota;c__Hydrogenophilia;o__Hydrogenophilales
Chitovirales	3e-06	2e-06	0	3e-06	1e-05	k__Viruses;p__Nucleocytoviricota;c__Pokkesviricetes;o__Chitovirales
Pseudanabaenales	1.9e-05	1.7e-05	1.2e-05	1.5e-05	1.5e-05	k__Bacteria;p__Cyanobacteriota;c__Cyanophyceae;o__Pseudanabaenales
Wallemiales	6e-06	6e-06	1e-06	1.1e-05	9e-06	k__Eukaryota;p__Basidiomycota;c__Wallemiomycetes;o__Wallemiales
Tilletiales	5e-06	4e-06	3e-06	5e-06	1.3e-05	k__Eukaryota;p__Basidiomycota;c__Exobasidiomycetes;o__Tilletiales
Helotiales	1e-05	8e-06	3e-06	9e-06	9e-06	k__Eukaryota;p__Ascomycota;c__Leotiomycetes;o__Helotiales
Tepidisphaerales	1.6e-05	1.6e-05	1e-05	1.1e-05	1e-05	k__Bacteria;p__Planctomycetota;c__Phycisphaerae;o__Tepidisphaerales
Candidatus Methanofastidiosales	9e-06	6e-06	7e-06	6e-06	4e-06	k__Archaea;p__Euryarchaeota;c__Candidatus Methanofastidiosia;o__Candidatus Methanofastidiosales
Kangiellales	4e-06	4e-06	7e-06	4e-06	7e-06	k__Bacteria;p__Pseudomonadota;c__Gammaproteobacteria;o__Kangiellales
Ktedonobacterales	1.8e-05	1.6e-05	1.3e-05	1.4e-05	2.1e-05	k__Bacteria;p__Chloroflexota;c__Ktedonobacteria;o__Ktedonobacterales
Oligoflexales	7e-06	7e-06	3e-06	7e-06	4e-06	k__Bacteria;p__Bdellovibrionota;c__Oligoflexia;o__Oligoflexales
Ustilaginales	5e-06	4e-06	3e-06	7e-06	7e-06	k__Eukaryota;p__Basidiomycota;c__Ustilaginomycetes;o__Ustilaginales
Chloroflexales	2.1e-05	2e-05	2.4e-05	1.6e-05	1.5e-05	k__Bacteria;p__Chloroflexota;c__Chloroflexia;o__Chloroflexales
Jiangellales	1.1e-05	1.5e-05	9e-06	1e-05	1.1e-05	k__Bacteria;p__Actinomycetota;c__Actinomycetes;o__Jiangellales
Salinisphaerales	6e-06	5e-06	9e-06	5e-06	3e-06	k__Bacteria;p__Pseudomonadota;c__Gammaproteobacteria;o__Salinisphaerales
Desertifilales	2e-06	3e-06	1e-06	3e-06	7e-06	k__Bacteria;p__Cyanobacteriota;c__Cyanophyceae;o__Desertifilales
Methanococcales	1.7e-05	1.5e-05	1.2e-05	1.4e-05	1.8e-05	k__Archaea;p__Euryarchaeota;c__Methanococci;o__Methanococcales
Atribacterales	1.2e-05	2e-05	4e-06	5e-06	1e-05	k__Bacteria;p__Atribacterota;c__Atribacteria;o__Atribacterales
Filobasidiales	6e-06	7e-06	4e-06	9e-06	9e-06	k__Eukaryota;p__Basidiomycota;c__Tremellomycetes;o__Filobasidiales
Thermodesulfobacteriales	2.1e-05	2.3e-05	1.3e-05	1.8e-05	1.6e-05	k__Bacteria;p__Thermodesulfobacteriota;c__Thermodesulfobacteria;o__Thermodesulfobacteriales
Thermococcales	2.2e-05	2.6e-05	1e-05	2.5e-05	1.6e-05	k__Archaea;p__Euryarchaeota;c__Thermococci;o__Thermococcales
Natrialbales	1.1e-05	1.2e-05	4e-06	1.2e-05	8e-06	k__Archaea;p__Euryarchaeota;c__Halobacteria;o__Natrialbales
Nakonvirales	1e-06	0	0	0	0	k__Viruses;p__Uroviricota;c__Caudoviricetes;o__Nakonvirales
Deferrisomatales	1.4e-05	1.9e-05	1.3e-05	1e-05	1.1e-05	k__Bacteria;p__Thermodesulfobacteriota;c__Deferrisomatia;o__Deferrisomatales
Sebacinales	4e-06	4e-06	1e-06	7e-06	6e-06	k__Eukaryota;p__Basidiomycota;c__Agaricomycetes;o__Sebacinales
Caulochytriales	4e-06	4e-06	1e-06	6e-06	6e-06	k__Eukaryota;p__Chytridiomycota;c__Chytridiomycetes;o__Caulochytriales
Olpidiales	5e-06	5e-06	2e-06	6e-06	7e-06	k__Eukaryota;p__Olpidiomycota;c__Olpidiomycetes;o__Olpidiales
Hymenochaetales	4e-06	4e-06	1e-06	6e-06	6e-06	k__Eukaryota;p__Basidiomycota;c__Agaricomycetes;o__Hymenochaetales
Silvanigrellales	5e-06	7e-06	4e-06	4e-06	2e-06	k__Bacteria;p__Bdellovibrionota;c__Oligoflexia;o__Silvanigrellales
Kordiimonadales	9e-06	1.6e-05	6e-06	1e-05	9e-06	k__Bacteria;p__Pseudomonadota;c__Alphaproteobacteria;o__Kordiimonadales
Acidithiobacillales	1.7e-05	1.7e-05	1.8e-05	1.1e-05	1.1e-05	k__Bacteria;p__Pseudomonadota;c__Acidithiobacillia;o__Acidithiobacillales
Thermodesulfovibrionales	1.2e-05	1.1e-05	4e-06	1.1e-05	7e-06	k__Bacteria;p__Nitrospirota;c__Thermodesulfovibrionia;o__Thermodesulfovibrionales
Dothideales	4e-06	4e-06	1.7e-05	5e-06	7e-06	k__Eukaryota;p__Ascomycota;c__Dothideomycetes;o__Dothideales
Holosporales	9e-06	1e-05	3e-06	7e-06	4e-06	k__Bacteria;p__Pseudomonadota;c__Alphaproteobacteria;o__Holosporales
Desulfuribacillales	6e-06	4e-06	4e-06	7e-06	1.1e-05	k__Bacteria;p__Bacillota;c__Desulfuribacillia;o__Desulfuribacillales
Methanocellales	5e-06	7e-06	2e-06	4e-06	6e-06	k__Archaea;p__Euryarchaeota;c__Methanomicrobia;o__Methanocellales
Microascales	3e-06	3e-06	0	6e-06	6e-06	k__Eukaryota;p__Ascomycota;c__Sordariomycetes;o__Microascales
Candidatus Poseidoniales	5e-06	6e-06	1e-06	7e-06	9e-06	k__Archaea;p__Candidatus Thermoplasmatota;c__Candidatus Poseidoniia;o__Candidatus Poseidoniales
Candidatus Altarchaeales	1.2e-05	1.3e-05	5e-06	1.2e-05	7e-06	k__Archaea;p__Candidatus Altarchaeota;c__Candidatus Altiarchaeia;o__Candidatus Altarchaeales
Nodosilineales	7e-06	1.2e-05	6e-06	7e-06	8e-06	k__Bacteria;p__Cyanobacteriota;c__Cyanophyceae;o__Nodosilineales
Gloeobacterales	5e-06	4e-06	5e-06	4e-06	1e-06	k__Bacteria;p__Cyanobacteriota;c__Cyanophyceae;o__Gloeobacterales
Sneathiellales	1.2e-05	1.2e-05	7e-06	1.2e-05	7e-06	k__Bacteria;p__Pseudomonadota;c__Alphaproteobacteria;o__Sneathiellales
Vicinamibacterales	9e-06	8e-06	5e-06	6e-06	6e-06	k__Bacteria;p__Acidobacteriota;c__Vicinamibacteria;o__Vicinamibacterales
Taphrinales	3e-06	2e-06	1e-06	4e-06	4e-06	k__Eukaryota;p__Ascomycota;c__Taphrinomycetes;o__Taphrinales
Candidatus Acidulodesulfobacterales	6e-06	6e-06	2e-06	1e-06	7e-06	k__Bacteria;p__Unclassified;c__Deltaproteobacteria;o__Candidatus Acidulodesulfobacterales
Candidatus Puniceispirillales	7e-06	5e-06	5e-06	4e-06	4e-06	k__Bacteria;p__Pseudomonadota;c__Alphaproteobacteria;o__Candidatus Puniceispirillales
Candidatus Hakubellales	9e-06	1e-05	8e-06	7e-06	7e-06	k__Bacteria;p__Actinomycetota;c__Unclassified;o__Candidatus Hakubellales
Ghabrivirales	1e-06	0	0	0	0	k__Viruses;p__Duplornaviricota;c__Chrymotiviricetes;o__Ghabrivirales
Geitlerinematales	5e-06	1e-06	8e-06	4e-06	3e-06	k__Bacteria;p__Cyanobacteriota;c__Cyanophyceae;o__Geitlerinematales
Thiohalomonadales	5e-06	6e-06	4e-06	1e-05	4e-06	k__Bacteria;p__Pseudomonadota;c__Gammaproteobacteria;o__Thiohalomonadales
Mesoaciditogales	7e-06	5e-06	2e-06	4e-06	3e-06	k__Bacteria;p__Thermotogota;c__Thermotogae;o__Mesoaciditogales
Chitinispirillales	1.3e-05	1.3e-05	7e-06	1.2e-05	1.4e-05	k__Bacteria;p__Fibrobacterota;c__Chitinispirillia;o__Chitinispirillales
Koleobacterales	6e-06	5e-06	2e-06	6e-06	6e-06	k__Bacteria;p__Bacillota;c__Clostridia;o__Koleobacterales
Trichosporonales	3e-06	4e-06	1e-06	5e-06	5e-06	k__Eukaryota;p__Basidiomycota;c__Tremellomycetes;o__Trichosporonales
Nakamurellales	2e-06	2e-06	6e-06	1e-06	3e-06	k__Bacteria;p__Actinomycetota;c__Actinomycetes;o__Nakamurellales
Mariprofundales	9e-06	1.1e-05	8e-06	7e-06	5e-06	k__Bacteria;p__Pseudomonadota;c__Zetaproteobacteria;o__Mariprofundales
Coleofasciculales	8e-06	1.1e-05	6e-06	7e-06	7e-06	k__Bacteria;p__Cyanobacteriota;c__Cyanophyceae;o__Coleofasciculales
Diaporthales	3e-06	2e-06	3e-06	4e-06	5e-06	k__Eukaryota;p__Ascomycota;c__Sordariomycetes;o__Diaporthales
Chrysiogenales	1.1e-05	1.3e-05	7e-06	1e-05	8e-06	k__Bacteria;p__Chrysiogenota;c__Chrysiogenetes;o__Chrysiogenales
Phototrophicales	1.1e-05	1.1e-05	6e-06	8e-06	1e-05	k__Bacteria;p__Chloroflexota;c__Candidatus Thermofonsia;o__Phototrophicales
Candidatus Moduliflexales	1.3e-05	1.3e-05	8e-06	1e-05	9e-06	k__Bacteria;p__Candidatus Moduliflexota;c__Candidatus Moduliflexia;o__Candidatus Moduliflexales
Desulfurococcales	4e-06	4e-06	3e-06	7e-06	5e-06	k__Archaea;p__Thermoproteota;c__Thermoprotei;o__Desulfurococcales
Kineosporiales	9e-06	1e-05	7e-06	9e-06	6e-06	k__Bacteria;p__Actinomycetota;c__Actinomycetes;o__Kineosporiales
Sporidiobolales	3e-06	4e-06	1e-06	5e-06	5e-06	k__Eukaryota;p__Basidiomycota;c__Microbotryomycetes;o__Sporidiobolales
Thermotomaculales	6e-06	9e-06	3e-06	5e-06	7e-06	k__Bacteria;p__Acidobacteriota;c__Holophagae;o__Thermotomaculales
Pleurocapsales	1.2e-05	1.6e-05	7e-06	9e-06	1.1e-05	k__Bacteria;p__Cyanobacteriota;c__Cyanophyceae;o__Pleurocapsales
Acaryochloridales	6e-06	7e-06	4e-06	5e-06	7e-06	k__Bacteria;p__Cyanobacteriota;c__Cyanophyceae;o__Acaryochloridales
Rubrobacterales	1.2e-05	1.3e-05	9e-06	9e-06	8e-06	k__Bacteria;p__Actinomycetota;c__Rubrobacteria;o__Rubrobacterales
Parvularculales	6e-06	7e-06	6e-06	6e-06	8e-06	k__Bacteria;p__Pseudomonadota;c__Alphaproteobacteria;o__Parvularculales
Atractiellales	2e-06	3e-06	0	4e-06	4e-06	k__Eukaryota;p__Basidiomycota;c__Atractiellomycetes;o__Atractiellales
Brevinematales	7e-06	7e-06	3e-06	5e-06	5e-06	k__Bacteria;p__Spirochaetota;c__Spirochaetia;o__Brevinematales
Exobasidiales	2e-06	3e-06	1e-06	4e-06	3e-06	k__Eukaryota;p__Basidiomycota;c__Exobasidiomycetes;o__Exobasidiales
Methanophagales	5e-06	9e-06	4e-06	5e-06	4e-06	k__Archaea;p__Euryarchaeota;c__Methanomicrobia;o__Methanophagales
Dictyoglomales	6e-06	6e-06	4e-06	7e-06	7e-06	k__Bacteria;p__Dictyoglomota;c__Dictyoglomia;o__Dictyoglomales
Nannocystales	1e-05	1.1e-05	7e-06	9e-06	1.1e-05	k__Bacteria;p__Myxococcota;c__Unclassified;o__Nannocystales
Nitrospinales	1e-05	1e-05	5e-06	7e-06	6e-06	k__Bacteria;p__Nitrospinota;c__Nitrospinia;o__Nitrospinales
Chthonomonadales	9e-06	7e-06	6e-06	1e-05	7e-06	k__Bacteria;p__Armatimonadota;c__Chthonomonadetes;o__Chthonomonadales
Pimascovirales	4e-06	4e-06	2e-06	4e-06	4e-06	k__Viruses;p__Nucleocytoviricota;c__Megaviricetes;o__Pimascovirales
Dethiobacterales	1e-05	9e-06	5e-06	1e-05	1.1e-05	k__Bacteria;p__Bacillota;c__Dethiobacteria;o__Dethiobacterales
Emcibacterales	6e-06	7e-06	4e-06	7e-06	2e-06	k__Bacteria;p__Pseudomonadota;c__Alphaproteobacteria;o__Emcibacterales
Mixiales	2e-06	2e-06	0	4e-06	3e-06	k__Eukaryota;p__Basidiomycota;c__Mixiomycetes;o__Mixiales
Magnetococcales	8e-06	1e-05	5e-06	6e-06	5e-06	k__Bacteria;p__Pseudomonadota;c__Alphaproteobacteria;o__Magnetococcales
Candidatus Saccharimonadales	3e-06	2e-06	2e-06	3e-06	2e-06	k__Bacteria;p__Candidatus Saccharibacteria;c__Candidatus Saccharimonadia;o__Candidatus Saccharimonadales
Acidiferrobacterales	6e-06	6e-06	6e-06	4e-06	4e-06	k__Bacteria;p__Pseudomonadota;c__Gammaproteobacteria;o__Acidiferrobacterales
Dacrymycetales	2e-06	2e-06	2e-06	3e-06	6e-06	k__Eukaryota;p__Basidiomycota;c__Dacrymycetes;o__Dacrymycetales
Desulfatiglandales	7e-06	8e-06	3e-06	5e-06	4e-06	k__Bacteria;p__Thermodesulfobacteriota;c__Desulfobacteria;o__Desulfatiglandales
Mytilinidiales	1e-06	1e-06	0	3e-06	2e-06	k__Eukaryota;p__Ascomycota;c__Dothideomycetes;o__Mytilinidiales
Venturiales	2e-06	2e-06	0	4e-06	3e-06	k__Eukaryota;p__Ascomycota;c__Dothideomycetes;o__Venturiales
Blastocatellales	7e-06	8e-06	4e-06	9e-06	6e-06	k__Bacteria;p__Acidobacteriota;c__Blastocatellia;o__Blastocatellales
Acidilobales	1e-06	1e-06	0	3e-06	0	k__Archaea;p__Thermoproteota;c__Thermoprotei;o__Acidilobales
Candidatus Caldarchaeales	2e-06	1e-06	1e-06	2e-06	1e-06	k__Archaea;p__Nitrososphaerota;c__Unclassified;o__Candidatus Caldarchaeales
Thiohalobacterales	3e-06	4e-06	3e-06	2e-06	5e-06	k__Bacteria;p__Pseudomonadota;c__Gammaproteobacteria;o__Thiohalobacterales
Candidatus Nitrosocaldales	3e-06	3e-06	1e-06	4e-06	2e-06	k__Archaea;p__Nitrososphaerota;c__Nitrososphaeria;o__Candidatus Nitrosocaldales
Candidatus Auribacterales	6e-06	7e-06	2e-06	9e-06	6e-06	k__Bacteria;p__Candidatus Auribacterota;c__Candidatus Auribacteria;o__Candidatus Auribacterales
Thiohalospirales	2e-06	2e-06	1e-06	1e-06	1e-06	k__Bacteria;p__Pseudomonadota;c__Gammaproteobacteria;o__Thiohalospirales
Candidatus Uabimicrobiales	4e-06	2e-06	2e-06	3e-06	3e-06	k__Bacteria;p__Planctomycetota;c__Candidatus Uabimicrobiia;o__Candidatus Uabimicrobiales
Chroococcidiopsidales	3e-06	2e-06	3e-06	3e-06	7e-06	k__Bacteria;p__Cyanobacteriota;c__Cyanophyceae;o__Chroococcidiopsidales
Aggregatilineales	6e-06	5e-06	3e-06	4e-06	4e-06	k__Bacteria;p__Chloroflexota;c__Anaerolineae;o__Aggregatilineales
Ceraceosorales	2e-06	2e-06	0	3e-06	3e-06	k__Eukaryota;p__Basidiomycota;c__Exobasidiomycetes;o__Ceraceosorales
Micropepsales	6e-06	7e-06	3e-06	5e-06	5e-06	k__Bacteria;p__Pseudomonadota;c__Alphaproteobacteria;o__Micropepsales
Candidatus Nanoperiomorbales	1e-06	1e-06	0	0	3e-06	k__Bacteria;p__Candidatus Saccharibacteria;c__Candidatus Nanoperiomorbia;o__Candidatus Nanoperiomorbales
Oculatellales	2e-06	5e-06	1e-06	1e-06	2e-06	k__Bacteria;p__Cyanobacteriota;c__Cyanophyceae;o__Oculatellales
Kalamavirales	1e-06	2e-06	0	0	2e-06	k__Viruses;p__Preplasmiviricota;c__Tectiliviricetes;o__Kalamavirales
Anaerosomatales	6e-06	6e-06	3e-06	5e-06	4e-06	k__Bacteria;p__Actinomycetota;c__Coriobacteriia;o__Anaerosomatales
Sphaerobacterales	5e-06	4e-06	4e-06	4e-06	4e-06	k__Bacteria;p__Thermomicrobiota;c__Thermomicrobia;o__Sphaerobacterales
Glycomycetales	5e-06	4e-06	4e-06	4e-06	5e-06	k__Bacteria;p__Actinomycetota;c__Actinomycetes;o__Glycomycetales
Sporichthyales	1e-06	0	0	0	1e-06	k__Bacteria;p__Actinomycetota;c__Actinomycetes;o__Sporichthyales
Geastrales	1e-06	2e-06	0	3e-06	3e-06	k__Eukaryota;p__Basidiomycota;c__Agaricomycetes;o__Geastrales
Ferrovales	3e-06	3e-06	8e-06	2e-06	2e-06	k__Bacteria;p__Pseudomonadota;c__Betaproteobacteria;o__Ferrovales
Auriculariales	2e-06	1e-06	1e-06	3e-06	2e-06	k__Eukaryota;p__Basidiomycota;c__Agaricomycetes;o__Auriculariales
Candidatus Methanoliparales	3e-06	2e-06	2e-06	3e-06	2e-06	k__Archaea;p__Euryarchaeota;c__Candidatus Methanoliparia;o__Candidatus Methanoliparales
Magnaporthales	2e-06	1e-06	1e-06	4e-06	4e-06	k__Eukaryota;p__Ascomycota;c__Sordariomycetes;o__Magnaporthales
Thermoflexales	5e-06	6e-06	2e-06	5e-06	3e-06	k__Bacteria;p__Chloroflexota;c__Thermoflexia;o__Thermoflexales
Gloeophyllales	1e-06	1e-06	2e-06	2e-06	2e-06	k__Eukaryota;p__Basidiomycota;c__Agaricomycetes;o__Gloeophyllales
Georgefischeriales	1e-06	1e-06	0	3e-06	2e-06	k__Eukaryota;p__Basidiomycota;c__Exobasidiomycetes;o__Georgefischeriales
Desulfomonilales	2e-06	2e-06	1e-06	2e-06	1e-06	k__Bacteria;p__Thermodesulfobacteriota;c__Desulfomonilia;o__Desulfomonilales
Microstromatales	1e-06	1e-06	0	2e-06	2e-06	k__Eukaryota;p__Basidiomycota;c__Exobasidiomycetes;o__Microstromatales
Natranaerobiales	6e-06	5e-06	3e-06	5e-06	4e-06	k__Bacteria;p__Bacillota;c__Clostridia;o__Natranaerobiales
Candelariales	1e-06	0	1e-06	0	1e-06	k__Eukaryota;p__Ascomycota;c__Candelariomycetes;o__Candelariales
Candidatus Fermentithermobacillales	2e-06	3e-06	2e-06	1e-06	1e-06	k__Bacteria;p__Bacillota;c__Candidatus Fermentithermobacillia;o__Candidatus Fermentithermobacillales
Catenulisporales	5e-06	3e-06	2e-06	2e-06	3e-06	k__Bacteria;p__Actinomycetota;c__Actinomycetes;o__Catenulisporales
Tepidiformales	3e-06	5e-06	2e-06	3e-06	2e-06	k__Bacteria;p__Chloroflexota;c__Tepidiformia;o__Tepidiformales
Thermomicrobiales	4e-06	4e-06	3e-06	3e-06	3e-06	k__Bacteria;p__Thermomicrobiota;c__Thermomicrobia;o__Thermomicrobiales
Arenicellales	2e-06	2e-06	1e-06	4e-06	2e-06	k__Bacteria;p__Pseudomonadota;c__Gammaproteobacteria;o__Arenicellales
Cystofilobasidiales	1e-06	1e-06	0	1e-06	2e-06	k__Eukaryota;p__Basidiomycota;c__Tremellomycetes;o__Cystofilobasidiales
Candidatus Nanosynbacterales	3e-06	1e-06	1e-06	2e-06	3e-06	k__Bacteria;p__Candidatus Saccharibacteria;c__Candidatus Saccharimonadia;o__Candidatus Nanosynbacterales
Thelephorales	1e-06	2e-06	0	1e-06	1e-06	k__Eukaryota;p__Basidiomycota;c__Agaricomycetes;o__Thelephorales
Candidatus Babeliales	3e-06	4e-06	2e-06	2e-06	3e-06	k__Bacteria;p__Unclassified;c__Candidatus Babeliae;o__Candidatus Babeliales
Dissulfuribacterales	2e-06	3e-06	1e-06	2e-06	2e-06	k__Bacteria;p__Thermodesulfobacteriota;c__Dissulfuribacteria;o__Dissulfuribacterales
Candidatus Prometheoarchaeales	4e-06	2e-06	2e-06	6e-06	4e-06	k__Archaea;p__Candidatus Lokiarchaeota;c__Candidatus Lokiarchaeia;o__Candidatus Prometheoarchaeales
Sulfolobales	4e-06	3e-06	3e-06	5e-06	4e-06	k__Archaea;p__Thermoproteota;c__Thermoprotei;o__Sulfolobales
Coprothermobacterales	3e-06	3e-06	2e-06	3e-06	3e-06	k__Bacteria;p__Coprothermobacterota;c__Coprothermobacteria;o__Coprothermobacterales
Candidatus Comchoanobacterales	0	0	0	0	2e-06	k__Bacteria;p__Pseudomonadota;c__Gammaproteobacteria;o__Candidatus Comchoanobacterales
Candidatus Troglogloeales	4e-06	3e-06	4e-06	5e-06	3e-06	k__Bacteria;p__Nitrospirota;c__Nitrospiria;o__Candidatus Troglogloeales
Spirulinales	4e-06	3e-06	2e-06	3e-06	3e-06	k__Bacteria;p__Cyanobacteriota;c__Cyanophyceae;o__Spirulinales
Candidatus Cryosericales	4e-06	5e-06	3e-06	5e-06	3e-06	k__Bacteria;p__Candidatus Cryosericota;c__Candidatus Cryosericia;o__Candidatus Cryosericales
Lichinales	1e-06	1e-06	0	1e-06	1e-06	k__Eukaryota;p__Ascomycota;c__Lichinomycetes;o__Lichinales
Acarosporales	1e-06	1e-06	0	1e-06	2e-06	k__Eukaryota;p__Ascomycota;c__Lecanoromycetes;o__Acarosporales
Lefavirales	1e-06	1e-06	1e-06	1e-06	2e-06	k__Viruses;p__Unclassified;c__Naldaviricetes;o__Lefavirales
Nitrososphaerales	1e-06	0	3e-06	1e-06	1e-06	k__Archaea;p__Nitrososphaerota;c__Nitrososphaeria;o__Nitrososphaerales
Candidatus Deferrimicrobiales	3e-06	3e-06	2e-06	2e-06	2e-06	k__Bacteria;p__Candidatus Deferrimicrobiota;c__Candidatus Deferrimicrobia;o__Candidatus Deferrimicrobiales
Candidatus Promineifilales	2e-06	2e-06	1e-06	2e-06	2e-06	k__Bacteria;p__Chloroflexota;c__Ardenticatenia;o__Candidatus Promineifilales
Leucosporidiales	1e-06	1e-06	0	2e-06	2e-06	k__Eukaryota;p__Basidiomycota;c__Microbotryomycetes;o__Leucosporidiales
Candidatus Subteraquimicrobiales	3e-06	5e-06	2e-06	3e-06	3e-06	k__Bacteria;p__Actinomycetota;c__Candidatus Aquicultoria;o__Candidatus Subteraquimicrobiales
Candidatus Aquicultorales	4e-06	3e-06	2e-06	4e-06	2e-06	k__Bacteria;p__Actinomycetota;c__Candidatus Aquicultoria;o__Candidatus Aquicultorales
Limnochordales	3e-06	4e-06	3e-06	3e-06	5e-06	k__Bacteria;p__Bacillota;c__Limnochordia;o__Limnochordales
Gomontiellales	4e-06	3e-06	3e-06	3e-06	2e-06	k__Bacteria;p__Cyanobacteriota;c__Cyanophyceae;o__Gomontiellales
Candidatus Nanogingivales	1e-06	1e-06	1e-06	2e-06	1e-06	k__Bacteria;p__Candidatus Saccharibacteria;c__Candidatus Nanosyncoccalia;o__Candidatus Nanogingivales
Candidatus Gugararchaeales	1e-06	0	0	0	0	k__Archaea;p__Candidatus Micrarchaeota;c__Candidatus Micrarchaeia;o__Candidatus Gugararchaeales
Phallales	1e-06	1e-06	0	1e-06	1e-06	k__Eukaryota;p__Basidiomycota;c__Agaricomycetes;o__Phallales
Thumleimavirales	1e-06	1e-06	0	0	0	k__Viruses;p__Uroviricota;c__Caudoviricetes;o__Thumleimavirales
Gloeomargaritales	1e-06	1e-06	2e-06	0	3e-06	k__Bacteria;p__Cyanobacteriota;c__Cyanophyceae;o__Gloeomargaritales
Trechisporales	1e-06	1e-06	0	1e-06	1e-06	k__Eukaryota;p__Basidiomycota;c__Agaricomycetes;o__Trechisporales
Geoglossales	1e-06	1e-06	0	1e-06	1e-06	k__Eukaryota;p__Ascomycota;c__Geoglossomycetes;o__Geoglossales
Minwuiales	2e-06	3e-06	1e-06	0	1e-06	k__Bacteria;p__Pseudomonadota;c__Alphaproteobacteria;o__Minwuiales
Thermoproteales	1e-06	3e-06	1e-06	1e-06	1e-06	k__Archaea;p__Thermoproteota;c__Thermoprotei;o__Thermoproteales
Herpetosiphonales	4e-06	3e-06	2e-06	3e-06	3e-06	k__Bacteria;p__Chloroflexota;c__Chloroflexia;o__Herpetosiphonales
Neolectales	1e-06	1e-06	0	1e-06	2e-06	k__Eukaryota;p__Ascomycota;c__Neolectomycetes;o__Neolectales
Methanobavirales	1e-06	0	0	1e-06	1e-06	k__Viruses;p__Uroviricota;c__Caudoviricetes;o__Methanobavirales
Egicoccales	1e-06	1e-06	0	0	0	k__Bacteria;p__Actinomycetota;c__Nitriliruptoria;o__Egicoccales
Miltoncostaeales	2e-06	2e-06	1e-06	1e-06	1e-06	k__Bacteria;p__Actinomycetota;c__Thermoleophilia;o__Miltoncostaeales
Haliangiales	3e-06	3e-06	2e-06	2e-06	3e-06	k__Bacteria;p__Myxococcota;c__Unclassified;o__Haliangiales
Jatrophihabitantales	0	0	1e-06	0	0	k__Bacteria;p__Actinomycetota;c__Actinomycetes;o__Jatrophihabitantales
Gaiellales	2e-06	3e-06	1e-06	2e-06	1e-06	k__Bacteria;p__Actinomycetota;c__Rubrobacteria;o__Gaiellales
Lecanorales	1e-06	1e-06	0	0	1e-06	k__Eukaryota;p__Ascomycota;c__Lecanoromycetes;o__Lecanorales
Atheliales	1e-06	0	0	1e-06	1e-06	k__Eukaryota;p__Basidiomycota;c__Agaricomycetes;o__Atheliales
Candidatus Binatales	2e-06	1e-06	1e-06	2e-06	2e-06	k__Bacteria;p__Candidatus Binatota;c__Candidatus Binatia;o__Candidatus Binatales
Microbotryales	1e-06	0	4e-06	1e-06	2e-06	k__Eukaryota;p__Basidiomycota;c__Microbotryomycetes;o__Microbotryales
Thiohalorhabdales	1e-06	0	2e-06	0	0	k__Bacteria;p__Pseudomonadota;c__Gammaproteobacteria;o__Thiohalorhabdales
Vampirovibrionales	2e-06	3e-06	1e-06	3e-06	1e-06	k__Bacteria;p__Candidatus Melainabacteria;c__Vampirovibriophyceae;o__Vampirovibrionales
Corticiales	1e-06	0	0	1e-06	1e-06	k__Eukaryota;p__Basidiomycota;c__Agaricomycetes;o__Corticiales
Cyphobasidiales	1e-06	1e-06	0	1e-06	1e-06	k__Eukaryota;p__Basidiomycota;c__Cystobasidiomycetes;o__Cyphobasidiales
Trueperales	2e-06	2e-06	2e-06	2e-06	2e-06	k__Bacteria;p__Deinococcota;c__Deinococci;o__Trueperales
Aulographales	1e-06	0	0	1e-06	1e-06	k__Eukaryota;p__Ascomycota;c__Dothideomycetes;o__Aulographales
Vinavirales	0	1e-06	0	0	0	k__Viruses;p__Preplasmiviricota;c__Tectiliviricetes;o__Vinavirales
Thermofilales	2e-06	3e-06	1e-06	1e-06	1e-06	k__Archaea;p__Thermoproteota;c__Thermoprotei;o__Thermofilales
Gomphales	0	0	0	0	0	k__Eukaryota;p__Basidiomycota;c__Agaricomycetes;o__Gomphales
Candidatus Geothermincolales	1e-06	1e-06	1e-06	2e-06	1e-06	k__Bacteria;p__Actinomycetota;c__Candidatus Geothermincolia;o__Candidatus Geothermincolales
Methanonatronarchaeales	1e-06	1e-06	1e-06	1e-06	1e-06	k__Archaea;p__Euryarchaeota;c__Methanonatronarchaeia;o__Methanonatronarchaeales
Ardenticatenales	2e-06	3e-06	2e-06	1e-06	2e-06	k__Bacteria;p__Chloroflexota;c__Ardenticatenia;o__Ardenticatenales
Ostropales	0	1e-06	0	1e-06	0	k__Eukaryota;p__Ascomycota;c__Lecanoromycetes;o__Ostropales
Iodidimonadales	1e-06	2e-06	1e-06	0	0	k__Bacteria;p__Pseudomonadota;c__Alphaproteobacteria;o__Iodidimonadales
Coniochaetales	1e-06	0	0	1e-06	1e-06	k__Eukaryota;p__Ascomycota;c__Sordariomycetes;o__Coniochaetales
Candidatus Borrarchaeales	1e-06	1e-06	0	1e-06	1e-06	k__Archaea;p__Candidatus Borrarchaeota;c__Candidatus Borrarchaeia;o__Candidatus Borrarchaeales
Caldisericales	1e-06	2e-06	1e-06	1e-06	1e-06	k__Bacteria;p__Caldisericota;c__Caldisericia;o__Caldisericales
Thermoanaerobaculales	1e-06	0	0	1e-06	0	k__Bacteria;p__Acidobacteriota;c__Thermoanaerobaculia;o__Thermoanaerobaculales
Ophiostomatales	1e-06	0	0	1e-06	1e-06	k__Eukaryota;p__Ascomycota;c__Sordariomycetes;o__Ophiostomatales
Phaeotrichales	0	0	0	1e-06	1e-06	k__Eukaryota;p__Ascomycota;c__Dothideomycetes;o__Phaeotrichales
Candidatus Adiutricales	1e-06	0	0	0	1e-06	k__Bacteria;p__Thermodesulfobacteriota;c__Desulfarculia;o__Candidatus Adiutricales
Verrucariales	0	0	2e-06	0	0	k__Eukaryota;p__Ascomycota;c__Eurotiomycetes;o__Verrucariales
Myriangiales	1e-06	1e-06	1e-06	1e-06	1e-06	k__Eukaryota;p__Ascomycota;c__Dothideomycetes;o__Myriangiales
Thermosulfidibacterales	2e-06	2e-06	1e-06	2e-06	2e-06	k__Bacteria;p__Thermosulfidibacterota;c__Thermosulfidibacteria;o__Thermosulfidibacterales
Candidatus Proteinoplasmatales	1e-06	1e-06	0	0	1e-06	k__Archaea;p__Euryarchaeota;c__Unclassified;o__Candidatus Proteinoplasmatales
Thermogemmatisporales	1e-06	1e-06	1e-06	1e-06	1e-06	k__Bacteria;p__Chloroflexota;c__Ktedonobacteria;o__Thermogemmatisporales
Hysterangiales	0	0	0	1e-06	1e-06	k__Eukaryota;p__Basidiomycota;c__Agaricomycetes;o__Hysterangiales
Jaapiales	0	1e-06	0	1e-06	0	k__Eukaryota;p__Basidiomycota;c__Agaricomycetes;o__Jaapiales
Woeseiales	2e-06	2e-06	1e-06	1e-06	1e-06	k__Bacteria;p__Pseudomonadota;c__Gammaproteobacteria;o__Woeseiales
Eremomycetales	0	0	0	0	1e-06	k__Eukaryota;p__Ascomycota;c__Dothideomycetes;o__Eremomycetales
Euzebyales	1e-06	1e-06	2e-06	1e-06	0	k__Bacteria;p__Actinomycetota;c__Nitriliruptoria;o__Euzebyales
Lineolatales	0	1e-06	0	1e-06	0	k__Eukaryota;p__Ascomycota;c__Dothideomycetes;o__Lineolatales
Methanopyrales	0	0	0	0	0	k__Archaea;p__Euryarchaeota;c__Methanopyri;o__Methanopyrales
Peltigerales	0	0	1e-06	0	0	k__Eukaryota;p__Ascomycota;c__Lecanoromycetes;o__Peltigerales
Fervidicoccales	2e-06	1e-06	1e-06	1e-06	1e-06	k__Archaea;p__Thermoproteota;c__Thermoprotei;o__Fervidicoccales
Microthyriales	0	1e-06	0	1e-06	1e-06	k__Eukaryota;p__Ascomycota;c__Dothideomycetes;o__Microthyriales
Lulworthiales	0	0	0	1e-06	0	k__Eukaryota;p__Ascomycota;c__Sordariomycetes;o__Lulworthiales
Thermoleophilales	1e-06	1e-06	1e-06	0	0	k__Bacteria;p__Actinomycetota;c__Thermoleophilia;o__Thermoleophilales
Candidatus Mcinerneyibacteriales	1e-06	1e-06	0	1e-06	0	k__Bacteria;p__Candidatus Mcinerneyibacteriota;c__Candidatus Mcinerneyibacteria;o__Candidatus Mcinerneyibacteriales
Candidatus Tethybacterales	1e-06	0	0	1e-06	0	k__Bacteria;p__Pseudomonadota;c__Gammaproteobacteria;o__Candidatus Tethybacterales
Kallotenuales	1e-06	0	1e-06	1e-06	1e-06	k__Bacteria;p__Chloroflexota;c__Chloroflexia;o__Kallotenuales
Futianiales	0	1e-06	2e-06	1e-06	0	k__Bacteria;p__Pseudomonadota;c__Alphaproteobacteria;o__Futianiales
Immundisolibacterales	1e-06	1e-06	1e-06	1e-06	0	k__Bacteria;p__Pseudomonadota;c__Gammaproteobacteria;o__Immundisolibacterales
Candidatus Thermoprofundales	1e-06	1e-06	0	0	1e-06	k__Archaea;p__Candidatus Thermoplasmatota;c__Thermoplasmata;o__Candidatus Thermoprofundales
Urocystidales	0	0	0	0	0	k__Eukaryota;p__Basidiomycota;c__Ustilaginomycetes;o__Urocystidales
Chitinivibrionales	1e-06	1e-06	1e-06	1e-06	2e-06	k__Bacteria;p__Fibrobacterota;c__Chitinivibrionia;o__Chitinivibrionales
Candidatus Nanopelagicales	1e-06	0	0	1e-06	0	k__Bacteria;p__Actinomycetota;c__Actinomycetes;o__Candidatus Nanopelagicales
Candidatus Nemesobacterales	0	0	0	1e-06	0	k__Bacteria;p__Thermodesulfobacteriota;c__Candidatus Dadabacteria;o__Candidatus Nemesobacterales
Cladosporiales	0	0	0	1e-06	0	k__Eukaryota;p__Ascomycota;c__Dothideomycetes;o__Cladosporiales
Candidatus Bipolaricaulales	1e-06	1e-06	1e-06	0	1e-06	k__Bacteria;p__Candidatus Bipolaricaulota;c__Candidatus Bipolaricaulia;o__Candidatus Bipolaricaulales
Vezdaeales	0	0	0	0	1e-06	k__Eukaryota;p__Ascomycota;c__Unclassified;o__Vezdaeales
Violaceomycetales	0	0	0	1e-06	0	k__Eukaryota;p__Basidiomycota;c__Ustilaginomycetes;o__Violaceomycetales
Capnodiales	0	0	0	1e-06	1e-06	k__Eukaryota;p__Ascomycota;c__Dothideomycetes;o__Capnodiales
Candidatus Hecatellales	0	1e-06	0	0	0	k__Archaea;p__Candidatus Bathyarchaeota;c__Candidatus Bathyarchaeia;o__Candidatus Hecatellales
Herpesvirales	0	1e-06	0	0	0	k__Viruses;p__Peploviricota;c__Herviviricetes;o__Herpesvirales
Kriegeriales	0	0	0	0	1e-06	k__Eukaryota;p__Basidiomycota;c__Microbotryomycetes;o__Kriegeriales
Desulfobaccales	1e-06	1e-06	1e-06	1e-06	1e-06	k__Bacteria;p__Thermodesulfobacteriota;c__Desulfobaccia;o__Desulfobaccales
Thermodesulfobiales	1e-06	1e-06	1e-06	1e-06	1e-06	k__Bacteria;p__Thermodesulfobiota;c__Thermodesulfobiia;o__Thermodesulfobiales
Candidatus Aminicenantales	2e-06	2e-06	1e-06	1e-06	1e-06	k__Bacteria;p__Candidatus Aminicenantes;c__Candidatus Aminicenantia;o__Candidatus Aminicenantales
Abditibacteriales	1e-06	1e-06	0	1e-06	1e-06	k__Bacteria;p__Abditibacteriota;c__Abditibacteriia;o__Abditibacteriales
Chaetosphaeriales	0	0	0	1e-06	0	k__Eukaryota;p__Ascomycota;c__Sordariomycetes;o__Chaetosphaeriales
Candidatus Tiddalikarchaeales	0	0	1e-06	0	0	k__Archaea;p__Nanoarchaeota;c__Candidatus Nanoarchaeia;o__Candidatus Tiddalikarchaeales
Actinopolysporales	0	0	0	1e-06	0	k__Bacteria;p__Actinomycetota;c__Actinomycetes;o__Actinopolysporales
Candidatus Norongarragalinales	0	0	0	1e-06	0	k__Archaea;p__Candidatus Micrarchaeota;c__Candidatus Micrarchaeia;o__Candidatus Norongarragalinales
Candidatus Bathyarchaeales	1e-06	1e-06	0	1e-06	1e-06	k__Archaea;p__Candidatus Bathyarchaeota;c__Candidatus Bathyarchaeia;o__Candidatus Bathyarchaeales
Trypetheliales	0	0	0	1e-06	1e-06	k__Eukaryota;p__Ascomycota;c__Dothideomycetes;o__Trypetheliales
Candidatus Palauibacterales	1e-06	1e-06	1e-06	1e-06	1e-06	k__Bacteria;p__Gemmatimonadota;c__Gemmatimonadetes;o__Candidatus Palauibacterales
Cryptosporangiales	0	0	1e-06	0	0	k__Bacteria;p__Actinomycetota;c__Actinomycetes;o__Cryptosporangiales
Motilibacterales	1e-06	1e-06	0	1e-06	0	k__Bacteria;p__Actinomycetota;c__Actinomycetes;o__Motilibacterales
Others	0.393666	0.378393	0.26541	0.411989	0.323291	Others

## Sheet: Table S10
Supplementary Table S10: The composition and relative abundance of the gut microbiome at the family level across different groups
family	BP	RC	SM	ML	NGH	Tax_detail
Treponemataceae	0.028674	0.052889	0.01415	0.022076	0.030131	k__Bacteria;p__Spirochaetota;c__Spirochaetia;o__Spirochaetales;f__Treponemataceae
Bacillaceae	0.030552	0.00226	0.026039	0.011703	0.035681	k__Bacteria;p__Bacillota;c__Bacilli;o__Bacillales;f__Bacillaceae
Moraxellaceae	0.004287	0.000431	0.0869	0.000448	0.025157	k__Bacteria;p__Pseudomonadota;c__Gammaproteobacteria;o__Moraxellales;f__Moraxellaceae
Enterobacteriaceae	0.018379	0.000523	0.018193	0.023956	0.0063	k__Bacteria;p__Pseudomonadota;c__Gammaproteobacteria;o__Enterobacterales;f__Enterobacteriaceae
Prevotellaceae	0.055125	0.070339	0.026265	0.056302	0.05216	k__Bacteria;p__Bacteroidota;c__Bacteroidia;o__Bacteroidales;f__Prevotellaceae
Caulobacteraceae	0.003924	7.6e-05	0.057479	0.000104	0.004583	k__Bacteria;p__Pseudomonadota;c__Alphaproteobacteria;o__Caulobacterales;f__Caulobacteraceae
Lachnospiraceae	0.049658	0.045236	0.031691	0.06201	0.057609	k__Bacteria;p__Bacillota;c__Clostridia;o__Lachnospirales;f__Lachnospiraceae
Planococcaceae	0.017953	0.000124	0.030138	0.009888	0.031338	k__Bacteria;p__Bacillota;c__Bacilli;o__Bacillales;f__Planococcaceae
Xanthomonadaceae	0.000254	0.00015	0.026019	0.000129	0.009314	k__Bacteria;p__Pseudomonadota;c__Gammaproteobacteria;o__Xanthomonadales;f__Xanthomonadaceae
Fibrobacteraceae	0.016362	0.049462	0.006192	0.008854	0.012433	k__Bacteria;p__Fibrobacterota;c__Fibrobacteria;o__Fibrobacterales;f__Fibrobacteraceae
Bacteroidaceae	0.051483	0.062151	0.025251	0.052791	0.048756	k__Bacteria;p__Bacteroidota;c__Bacteroidia;o__Bacteroidales;f__Bacteroidaceae
Oscillospiraceae	0.037341	0.035178	0.021477	0.04511	0.034789	k__Bacteria;p__Bacillota;c__Clostridia;o__Eubacteriales;f__Oscillospiraceae
Comamonadaceae	0.002746	0.000221	0.046871	0.000253	0.013025	k__Bacteria;p__Pseudomonadota;c__Betaproteobacteria;o__Burkholderiales;f__Comamonadaceae
Chromatiaceae	0.000225	0.000187	0.000212	0.000145	0.008414	k__Bacteria;p__Pseudomonadota;c__Gammaproteobacteria;o__Chromatiales;f__Chromatiaceae
Flavobacteriaceae	0.004023	0.00325	0.019371	0.002544	0.009841	k__Bacteria;p__Bacteroidota;c__Flavobacteriia;o__Flavobacteriales;f__Flavobacteriaceae
Butyricicoccaceae	0.001138	0.006634	0.000997	0.001207	0.001299	k__Bacteria;p__Bacillota;c__Clostridia;o__Eubacteriales;f__Butyricicoccaceae
Weeksellaceae	0.002111	0.000891	0.012529	0.000755	0.008149	k__Bacteria;p__Bacteroidota;c__Flavobacteriia;o__Flavobacteriales;f__Weeksellaceae
Pseudomonadaceae	0.001251	0.001879	0.025478	0.000495	0.007041	k__Bacteria;p__Pseudomonadota;c__Gammaproteobacteria;o__Pseudomonadales;f__Pseudomonadaceae
Paracoccaceae	0.000923	0.000122	0.021228	0.000117	0.005003	k__Bacteria;p__Pseudomonadota;c__Alphaproteobacteria;o__Rhodobacterales;f__Paracoccaceae
Methanocorpusculaceae	0.003923	0.004444	0.001988	0.004003	0.007452	k__Archaea;p__Euryarchaeota;c__Methanomicrobia;o__Methanomicrobiales;f__Methanocorpusculaceae
Clostridiaceae	0.017032	0.016312	0.010348	0.020575	0.016669	k__Bacteria;p__Bacillota;c__Clostridia;o__Eubacteriales;f__Clostridiaceae
Autographiviridae	0.000368	3e-06	0.007282	8.1e-05	0.000119	k__Viruses;p__Uroviricota;c__Caudoviricetes;o__Unclassified;f__Autographiviridae
Straboviridae	0.000101	9.8e-05	9.4e-05	0.0039	0.000184	k__Viruses;p__Uroviricota;c__Caudoviricetes;o__Unclassified;f__Straboviridae
Paenibacillaceae	0.004584	0.002014	0.004904	0.002659	0.007048	k__Bacteria;p__Bacillota;c__Bacilli;o__Bacillales;f__Paenibacillaceae
Streptococcaceae	0.002048	0.001108	0.00089	0.002608	0.001611	k__Bacteria;p__Bacillota;c__Bacilli;o__Lactobacillales;f__Streptococcaceae
Succinivibrionaceae	0.001854	0.000357	0.000652	0.000896	0.001035	k__Bacteria;p__Pseudomonadota;c__Gammaproteobacteria;o__Aeromonadales;f__Succinivibrionaceae
Rikenellaceae	0.018067	0.020854	0.008633	0.020337	0.013358	k__Bacteria;p__Bacteroidota;c__Bacteroidia;o__Bacteroidales;f__Rikenellaceae
Oceanospirillaceae	0.000136	0.000112	0.013138	7.8e-05	0.002463	k__Bacteria;p__Pseudomonadota;c__Gammaproteobacteria;o__Oceanospirillales;f__Oceanospirillaceae
Devosiaceae	0.000147	2.5e-05	0.009482	2.3e-05	0.000511	k__Bacteria;p__Pseudomonadota;c__Alphaproteobacteria;o__Hyphomicrobiales;f__Devosiaceae
Sphingobacteriaceae	0.001387	0.00125	0.011883	0.000918	0.002905	k__Bacteria;p__Bacteroidota;c__Sphingobacteriia;o__Sphingobacteriales;f__Sphingobacteriaceae
Rhizobiaceae	0.000361	0.000284	0.009093	0.000156	0.000753	k__Bacteria;p__Pseudomonadota;c__Alphaproteobacteria;o__Hyphomicrobiales;f__Rhizobiaceae
Acidaminococcaceae	0.003723	0.00577	0.00227	0.005817	0.004146	k__Bacteria;p__Bacillota;c__Negativicutes;o__Acidaminococcales;f__Acidaminococcaceae
Victivallaceae	0.006133	0.009315	0.003453	0.006221	0.004928	k__Bacteria;p__Lentisphaerota;c__Lentisphaeria;o__Victivallales;f__Victivallaceae
Chaseviridae	0	0	0.004411	0	1e-06	k__Viruses;p__Uroviricota;c__Caudoviricetes;o__Unclassified;f__Chaseviridae
Eggerthellaceae	0.001972	0.001597	0.000846	0.003453	0.002081	k__Bacteria;p__Actinomycetota;c__Coriobacteriia;o__Eggerthellales;f__Eggerthellaceae
Elusimicrobiaceae	7.1e-05	0.001658	8e-06	1.5e-05	2.7e-05	k__Bacteria;p__Elusimicrobiota;c__Elusimicrobia;o__Elusimicrobiales;f__Elusimicrobiaceae
Sphingomonadaceae	0.000376	0.000189	0.007186	0.000147	0.000542	k__Bacteria;p__Pseudomonadota;c__Alphaproteobacteria;o__Sphingomonadales;f__Sphingomonadaceae
Muribaculaceae	0.004581	0.006529	0.00219	0.00471	0.003629	k__Bacteria;p__Bacteroidota;c__Bacteroidia;o__Bacteroidales;f__Muribaculaceae
Lactobacillaceae	0.00117	0.000719	0.000767	0.005321	0.000944	k__Bacteria;p__Bacillota;c__Bacilli;o__Lactobacillales;f__Lactobacillaceae
Corynebacteriaceae	0.000278	5.4e-05	8.1e-05	5.8e-05	9.1e-05	k__Bacteria;p__Actinomycetota;c__Actinomycetes;o__Mycobacteriales;f__Corynebacteriaceae
Coprobacillaceae	0.005016	0.00669	0.002151	0.005997	0.003382	k__Bacteria;p__Bacillota;c__Erysipelotrichia;o__Erysipelotrichales;f__Coprobacillaceae
Paludibacteraceae	0.005758	0.007992	0.00221	0.006307	0.004046	k__Bacteria;p__Bacteroidota;c__Bacteroidia;o__Bacteroidales;f__Paludibacteraceae
Nocardioidaceae	0.000168	4.6e-05	0.003353	4.2e-05	0.001235	k__Bacteria;p__Actinomycetota;c__Actinomycetes;o__Propionibacteriales;f__Nocardioidaceae
Selenomonadaceae	0.00242	0.003415	0.001266	0.002937	0.00191	k__Bacteria;p__Bacillota;c__Negativicutes;o__Selenomonadales;f__Selenomonadaceae
Tannerellaceae	0.005674	0.007549	0.002473	0.005646	0.004903	k__Bacteria;p__Bacteroidota;c__Bacteroidia;o__Bacteroidales;f__Tannerellaceae
Eubacteriaceae	0.004895	0.004685	0.002771	0.005871	0.005374	k__Bacteria;p__Bacillota;c__Clostridia;o__Eubacteriales;f__Eubacteriaceae
Christensenellaceae	0.001295	0.001025	0.000594	0.001482	0.001956	k__Bacteria;p__Bacillota;c__Clostridia;o__Christensenellales;f__Christensenellaceae
Anaeroplasmataceae	0.003116	0.00205	0.0017	0.002444	0.003274	k__Bacteria;p__Mycoplasmatota;c__Mollicutes;o__Anaeroplasmatales;f__Anaeroplasmataceae
Peptostreptococcaceae	0.003586	0.002368	0.002019	0.003097	0.002681	k__Bacteria;p__Bacillota;c__Clostridia;o__Peptostreptococcales;f__Peptostreptococcaceae
Saprospiraceae	7.1e-05	8.3e-05	4.2e-05	8.4e-05	0.000673	k__Bacteria;p__Bacteroidota;c__Saprospiria;o__Saprospirales;f__Saprospiraceae
Oligosphaeraceae	0.002896	0.003029	0.001479	0.002348	0.002511	k__Bacteria;p__Lentisphaerota;c__Oligosphaeria;o__Oligosphaerales;f__Oligosphaeraceae
Erysipelotrichaceae	0.003517	0.003227	0.002207	0.004272	0.004034	k__Bacteria;p__Bacillota;c__Erysipelotrichia;o__Erysipelotrichales;f__Erysipelotrichaceae
Sutterellaceae	0.001505	0.001749	0.000504	0.001757	0.000923	k__Bacteria;p__Pseudomonadota;c__Betaproteobacteria;o__Burkholderiales;f__Sutterellaceae
Sphaerochaetaceae	0.001892	0.002721	0.000787	0.00129	0.001474	k__Bacteria;p__Spirochaetota;c__Spirochaetia;o__Spirochaetales;f__Sphaerochaetaceae
Microbacteriaceae	0.000321	0.000189	0.000442	0.000189	0.000198	k__Bacteria;p__Actinomycetota;c__Actinomycetes;o__Micrococcales;f__Microbacteriaceae
Marinilabiliaceae	0.001287	0.001771	0.000525	0.001139	0.00144	k__Bacteria;p__Bacteroidota;c__Bacteroidia;o__Marinilabiliales;f__Marinilabiliaceae
Roseobacteraceae	0.000155	8.7e-05	0.002111	7.5e-05	0.00065	k__Bacteria;p__Pseudomonadota;c__Alphaproteobacteria;o__Rhodobacterales;f__Roseobacteraceae
Methanobacteriaceae	0.001893	0.001741	0.000726	0.002275	0.002052	k__Archaea;p__Euryarchaeota;c__Methanobacteria;o__Methanobacteriales;f__Methanobacteriaceae
Desulfovibrionaceae	0.001737	0.001096	0.001717	0.001316	0.001873	k__Bacteria;p__Thermodesulfobacteriota;c__Desulfovibrionia;o__Desulfovibrionales;f__Desulfovibrionaceae
Coriobacteriaceae	0.000529	0.00044	0.000236	0.000671	0.000435	k__Bacteria;p__Actinomycetota;c__Coriobacteriia;o__Coriobacteriales;f__Coriobacteriaceae
Neisseriaceae	0.000126	0.000112	0.000165	0.000101	0.00039	k__Bacteria;p__Pseudomonadota;c__Betaproteobacteria;o__Neisseriales;f__Neisseriaceae
Porphyromonadaceae	0.00281	0.003857	0.001193	0.002893	0.002202	k__Bacteria;p__Bacteroidota;c__Bacteroidia;o__Bacteroidales;f__Porphyromonadaceae
Ackermannviridae	0.000469	0.000432	0.000185	0.001012	0.000438	k__Viruses;p__Uroviricota;c__Caudoviricetes;o__Unclassified;f__Ackermannviridae
Mycoplasmoidaceae	0.001064	0.000724	0.000636	0.001102	0.000932	k__Bacteria;p__Mycoplasmatota;c__Unclassified;o__Mycoplasmoidales;f__Mycoplasmoidaceae
Azospirillaceae	0.000232	0.00072	0.000296	0.000296	0.000125	k__Bacteria;p__Pseudomonadota;c__Alphaproteobacteria;o__Rhodospirillales;f__Azospirillaceae
Campylobacteraceae	0.001101	0.00045	0.000692	0.001111	0.00064	k__Bacteria;p__Campylobacterota;c__Epsilonproteobacteria;o__Campylobacterales;f__Campylobacteraceae
Neocallimastigaceae	0.000562	0.000663	9.9e-05	0.000891	0.00079	k__Eukaryota;p__Chytridiomycota;c__Neocallimastigomycetes;o__Neocallimastigales;f__Neocallimastigaceae
Dysgonomonadaceae	0.002213	0.002944	0.001197	0.002164	0.001901	k__Bacteria;p__Bacteroidota;c__Bacteroidia;o__Bacteroidales;f__Dysgonomonadaceae
Bifidobacteriaceae	0.000594	0.000859	0.000308	0.000557	0.000593	k__Bacteria;p__Actinomycetota;c__Actinomycetes;o__Bifidobacteriales;f__Bifidobacteriaceae
Oxalobacteraceae	0.000692	0.000533	0.000947	0.000273	0.001317	k__Bacteria;p__Pseudomonadota;c__Betaproteobacteria;o__Burkholderiales;f__Oxalobacteraceae
Anaerovoracaceae	0.001787	0.001797	0.000822	0.001901	0.001888	k__Bacteria;p__Bacillota;c__Clostridia;o__Peptostreptococcales;f__Anaerovoracaceae
Mycoplasmataceae	0.000888	0.000631	0.00046	0.001099	0.000792	k__Bacteria;p__Mycoplasmatota;c__Mollicutes;o__Mycoplasmatales;f__Mycoplasmataceae
Acholeplasmataceae	0.000784	0.000785	0.001052	0.00091	0.000672	k__Bacteria;p__Mycoplasmatota;c__Mollicutes;o__Acholeplasmatales;f__Acholeplasmataceae
Chitinophagaceae	0.000931	0.001066	0.00079	0.000833	0.000707	k__Bacteria;p__Bacteroidota;c__Chitinophagia;o__Chitinophagales;f__Chitinophagaceae
Verrucomicrobiaceae	0.001133	0.001183	0.001192	0.000818	0.000776	k__Bacteria;p__Verrucomicrobiota;c__Verrucomicrobiae;o__Verrucomicrobiales;f__Verrucomicrobiaceae
Aristaeellaceae	0.000589	0.000329	0.000352	0.000823	0.000684	k__Bacteria;p__Bacillota;c__Clostridia;o__Eubacteriales;f__Aristaeellaceae
Alcaligenaceae	0.000207	0.000171	0.001657	0.000118	0.000319	k__Bacteria;p__Pseudomonadota;c__Betaproteobacteria;o__Burkholderiales;f__Alcaligenaceae
Synergistaceae	0.000859	0.001069	0.000361	0.000615	0.001002	k__Bacteria;p__Synergistota;c__Synergistia;o__Synergistales;f__Synergistaceae
Streptomycetaceae	0.000357	0.000315	0.000427	0.000248	0.000793	k__Bacteria;p__Actinomycetota;c__Actinomycetes;o__Kitasatosporales;f__Streptomycetaceae
Barnesiellaceae	0.001538	0.001873	0.000683	0.001556	0.001389	k__Bacteria;p__Bacteroidota;c__Bacteroidia;o__Bacteroidales;f__Barnesiellaceae
Nitrobacteraceae	0.000147	6.6e-05	0.000198	6.9e-05	0.000158	k__Bacteria;p__Pseudomonadota;c__Alphaproteobacteria;o__Hyphomicrobiales;f__Nitrobacteraceae
Caulimoviridae	9.1e-05	0	1e-05	4e-06	4.6e-05	k__Viruses;p__Artverviricota;c__Revtraviricetes;o__Ortervirales;f__Caulimoviridae
Prolixibacteraceae	0.001105	0.001378	0.000524	0.001215	0.000894	k__Bacteria;p__Bacteroidota;c__Bacteroidia;o__Marinilabiliales;f__Prolixibacteraceae
Spirochaetaceae	0.001223	0.001734	0.000586	0.000894	0.001076	k__Bacteria;p__Spirochaetota;c__Spirochaetia;o__Spirochaetales;f__Spirochaetaceae
Veillonellaceae	0.000662	0.000801	0.000388	0.00074	0.00064	k__Bacteria;p__Bacillota;c__Negativicutes;o__Veillonellales;f__Veillonellaceae
Acetobacteraceae	0.000929	0.001007	0.00056	0.001168	0.000553	k__Bacteria;p__Pseudomonadota;c__Alphaproteobacteria;o__Rhodospirillales;f__Acetobacteraceae
Spirosomataceae	0.000434	0.000451	0.000833	0.000376	0.000345	k__Bacteria;p__Bacteroidota;c__Cytophagia;o__Cytophagales;f__Spirosomataceae
Methanomassiliicoccaceae	0.00045	0.000481	0.000216	0.000489	0.000492	k__Archaea;p__Candidatus Thermoplasmatota;c__Thermoplasmata;o__Methanomassiliicoccales;f__Methanomassiliicoccaceae
Eubacteriales Family XIII. Incertae Sedis	0.001093	0.001043	0.000617	0.001119	0.001321	k__Bacteria;p__Bacillota;c__Clostridia;o__Eubacteriales;f__Eubacteriales Family XIII. Incertae Sedis
Akkermansiaceae	0.000863	0.000969	0.000504	0.000652	0.000616	k__Bacteria;p__Verrucomicrobiota;c__Verrucomicrobiae;o__Verrucomicrobiales;f__Akkermansiaceae
Crocinitomicaceae	0.000116	0.000132	0.000375	0.000127	0.000178	k__Bacteria;p__Bacteroidota;c__Flavobacteriia;o__Flavobacteriales;f__Crocinitomicaceae
Odoribacteraceae	0.001409	0.001859	0.000638	0.001383	0.001262	k__Bacteria;p__Bacteroidota;c__Bacteroidia;o__Bacteroidales;f__Odoribacteraceae
Acutalibacteraceae	0.000947	0.00075	0.000492	0.000931	0.001037	k__Bacteria;p__Bacillota;c__Clostridia;o__Eubacteriales;f__Acutalibacteraceae
Opitutaceae	0.000753	0.00081	0.000622	0.000583	0.000492	k__Bacteria;p__Verrucomicrobiota;c__Opitutae;o__Opitutales;f__Opitutaceae
Coraliomargaritaceae	0.000315	0.000518	0.000248	0.000247	0.000208	k__Bacteria;p__Verrucomicrobiota;c__Opitutae;o__Puniceicoccales;f__Coraliomargaritaceae
Phyllobacteriaceae	0.000129	8e-05	0.001154	6e-05	0.000207	k__Bacteria;p__Pseudomonadota;c__Alphaproteobacteria;o__Hyphomicrobiales;f__Phyllobacteriaceae
Pontiellaceae	0.000683	0.000725	0.000392	0.0005	0.000437	k__Bacteria;p__Kiritimatiellota;c__Kiritimatiellia;o__Kiritimatiellales;f__Pontiellaceae
Erythrobacteraceae	4e-05	3.3e-05	0.00068	2.4e-05	4.4e-05	k__Bacteria;p__Pseudomonadota;c__Alphaproteobacteria;o__Sphingomonadales;f__Erythrobacteraceae
Enterococcaceae	0.000611	0.000465	0.000814	0.000659	0.000795	k__Bacteria;p__Bacillota;c__Bacilli;o__Lactobacillales;f__Enterococcaceae
Staphylococcaceae	0.000649	0.000342	0.000447	0.000503	0.00089	k__Bacteria;p__Bacillota;c__Bacilli;o__Bacillales;f__Staphylococcaceae
Fusobacteriaceae	0.000581	0.000515	0.000275	0.000581	0.000447	k__Bacteria;p__Fusobacteriota;c__Fusobacteriia;o__Fusobacteriales;f__Fusobacteriaceae
Atopobiaceae	0.000803	0.000811	0.000473	0.000835	0.000779	k__Bacteria;p__Actinomycetota;c__Coriobacteriia;o__Coriobacteriales;f__Atopobiaceae
Cellulosilyticaceae	0.000247	0.000237	0.000259	0.000321	0.000628	k__Bacteria;p__Bacillota;c__Clostridia;o__Lachnospirales;f__Cellulosilyticaceae
Drexlerviridae	1.1e-05	1e-06	5e-06	1.1e-05	0.00013	k__Viruses;p__Uroviricota;c__Caudoviricetes;o__Unclassified;f__Drexlerviridae
Herelleviridae	0.000604	0.000594	0.000453	0.000558	0.000407	k__Viruses;p__Uroviricota;c__Caudoviricetes;o__Unclassified;f__Herelleviridae
Methanomicrobiaceae	0.000309	0.000337	0.000191	0.000323	0.000403	k__Archaea;p__Euryarchaeota;c__Methanomicrobia;o__Methanomicrobiales;f__Methanomicrobiaceae
Erwiniaceae	9e-05	4.2e-05	0.000197	5.8e-05	7.9e-05	k__Bacteria;p__Pseudomonadota;c__Gammaproteobacteria;o__Enterobacterales;f__Erwiniaceae
Pirellulaceae	0.000575	0.00054	0.00034	0.000416	0.000628	k__Bacteria;p__Planctomycetota;c__Planctomycetia;o__Pirellulales;f__Pirellulaceae
Burkholderiaceae	0.000475	0.000382	0.00101	0.000287	0.000493	k__Bacteria;p__Pseudomonadota;c__Betaproteobacteria;o__Burkholderiales;f__Burkholderiaceae
Azonexaceae	0.000113	6.2e-05	9.4e-05	5.7e-05	9.4e-05	k__Bacteria;p__Pseudomonadota;c__Betaproteobacteria;o__Rhodocyclales;f__Azonexaceae
Vibrionaceae	0.000409	0.000319	0.000405	0.000323	0.000531	k__Bacteria;p__Pseudomonadota;c__Gammaproteobacteria;o__Vibrionales;f__Vibrionaceae
Micrococcaceae	9.6e-05	8.2e-05	8e-05	7.9e-05	0.000103	k__Bacteria;p__Actinomycetota;c__Actinomycetes;o__Micrococcales;f__Micrococcaceae
Pumilibacteraceae	0.000529	0.000527	0.000209	0.000564	0.00032	k__Bacteria;p__Bacillota;c__Clostridia;o__Eubacteriales;f__Pumilibacteraceae
Alteromonadaceae	7.3e-05	6.9e-05	9.7e-05	4.9e-05	0.000208	k__Bacteria;p__Pseudomonadota;c__Gammaproteobacteria;o__Alteromonadales;f__Alteromonadaceae
Cerasicoccaceae	0.000336	0.000287	0.000462	0.000256	0.000248	k__Bacteria;p__Verrucomicrobiota;c__Opitutae;o__Puniceicoccales;f__Cerasicoccaceae
Desulfitobacteriaceae	0.000328	0.000257	0.000204	0.000362	0.000432	k__Bacteria;p__Bacillota;c__Clostridia;o__Eubacteriales;f__Desulfitobacteriaceae
Pasteurellaceae	0.000281	0.000289	0.000202	0.000163	0.000262	k__Bacteria;p__Pseudomonadota;c__Gammaproteobacteria;o__Pasteurellales;f__Pasteurellaceae
Bianqueaceae	0.000423	0.000346	0.000175	0.000599	0.000337	k__Bacteria;p__Bacillota;c__Clostridia;o__Eubacteriales;f__Bianqueaceae
Anaerotignaceae	0.000564	0.000558	0.000341	0.000613	0.000545	k__Bacteria;p__Bacillota;c__Clostridia;o__Lachnospirales;f__Anaerotignaceae
Candidatus Nanosyncoccacae	0.000321	0.000391	0.000133	0.000281	0.00026	k__Bacteria;p__Candidatus Saccharibacteria;c__Candidatus Nanosyncoccalia;o__Candidatus Nanosyncoccales;f__Candidatus Nanosyncoccacae
Thermoactinomycetaceae	0.000158	3.9e-05	6.8e-05	6e-05	0.000157	k__Bacteria;p__Bacillota;c__Bacilli;o__Bacillales;f__Thermoactinomycetaceae
Cellvibrionaceae	7.7e-05	4.8e-05	0.00054	3.5e-05	0.000198	k__Bacteria;p__Pseudomonadota;c__Gammaproteobacteria;o__Cellvibrionales;f__Cellvibrionaceae
Planctomycetaceae	0.000444	0.000426	0.000257	0.000326	0.000403	k__Bacteria;p__Planctomycetota;c__Planctomycetia;o__Planctomycetales;f__Planctomycetaceae
Bacteriovoracaceae	7e-06	6e-06	4e-06	4e-06	0.000165	k__Bacteria;p__Bdellovibrionota;c__Bacteriovoracia;o__Bacteriovoracales;f__Bacteriovoracaceae
Rhodospirillaceae	9.7e-05	0.000111	0.000237	9.5e-05	5.1e-05	k__Bacteria;p__Pseudomonadota;c__Alphaproteobacteria;o__Rhodospirillales;f__Rhodospirillaceae
Peptoniphilaceae	0.000602	0.000416	0.000287	0.000491	0.00041	k__Bacteria;p__Bacillota;c__Tissierellia;o__Tissierellales;f__Peptoniphilaceae
Aeromonadaceae	0.000214	0.000113	0.000248	0.000147	0.000109	k__Bacteria;p__Pseudomonadota;c__Gammaproteobacteria;o__Aeromonadales;f__Aeromonadaceae
Brucellaceae	4.3e-05	2.7e-05	0.000487	2.5e-05	6.2e-05	k__Bacteria;p__Pseudomonadota;c__Alphaproteobacteria;o__Hyphomicrobiales;f__Brucellaceae
Desulfobacteraceae	0.000375	0.000461	0.000201	0.000315	0.000272	k__Bacteria;p__Thermodesulfobacteriota;c__Desulfobacteria;o__Desulfobacterales;f__Desulfobacteraceae
Stanwilliamsviridae	3e-06	0	1e-06	5e-06	6.6e-05	k__Viruses;p__Uroviricota;c__Caudoviricetes;o__Unclassified;f__Stanwilliamsviridae
Kiritimatiellaceae	0.000271	0.0003	0.000149	0.000212	0.000182	k__Bacteria;p__Kiritimatiellota;c__Kiritimatiellia;o__Kiritimatiellales;f__Kiritimatiellaceae
Mortierellaceae	0.000102	0.000108	3.2e-05	0.00017	0.000153	k__Eukaryota;p__Mucoromycota;c__Mortierellomycetes;o__Mortierellales;f__Mortierellaceae
Tichowtungiaceae	0.000283	0.000307	0.000155	0.000232	0.000185	k__Bacteria;p__Kiritimatiellota;c__Tichowtungiia;o__Tichowtungiales;f__Tichowtungiaceae
Shewanellaceae	9e-05	5.3e-05	0.000111	5.3e-05	0.000174	k__Bacteria;p__Pseudomonadota;c__Gammaproteobacteria;o__Alteromonadales;f__Shewanellaceae
Kickxellaceae	8.8e-05	9.1e-05	2.2e-05	0.000157	0.000145	k__Eukaryota;p__Zoopagomycota;c__Kickxellomycetes;o__Kickxellales;f__Kickxellaceae
Methanomethylophilaceae	0.000188	0.000234	0.000116	0.000204	0.000212	k__Archaea;p__Candidatus Thermoplasmatota;c__Thermoplasmata;o__Methanomassiliicoccales;f__Methanomethylophilaceae
Glomeraceae	0.0001	7.1e-05	6.8e-05	0.000127	0.000218	k__Eukaryota;p__Mucoromycota;c__Glomeromycetes;o__Glomerales;f__Glomeraceae
Brachyspiraceae	0.000219	0.000287	0.000109	0.000328	0.000133	k__Bacteria;p__Spirochaetota;c__Spirochaetia;o__Brachyspirales;f__Brachyspiraceae
Morganellaceae	0.000128	7.5e-05	0.000152	9.3e-05	0.000124	k__Bacteria;p__Pseudomonadota;c__Gammaproteobacteria;o__Enterobacterales;f__Morganellaceae
Chytriomycetaceae	7.6e-05	7.8e-05	3.1e-05	0.00013	0.000126	k__Eukaryota;p__Chytridiomycota;c__Chytridiomycetes;o__Chytridiales;f__Chytriomycetaceae
Hymenobacteraceae	0.000362	0.000462	0.000228	0.000304	0.000272	k__Bacteria;p__Bacteroidota;c__Cytophagia;o__Cytophagales;f__Hymenobacteraceae
Cyclobacteriaceae	0.000248	0.000346	0.000179	0.000238	0.000217	k__Bacteria;p__Bacteroidota;c__Cytophagia;o__Cytophagales;f__Cyclobacteriaceae
Natronincolaceae	9.3e-05	7.3e-05	0.000214	5.5e-05	0.000108	k__Bacteria;p__Bacillota;c__Clostridia;o__Peptostreptococcales;f__Natronincolaceae
Carnobacteriaceae	0.000266	0.000177	0.000208	0.000265	0.00029	k__Bacteria;p__Bacillota;c__Bacilli;o__Lactobacillales;f__Carnobacteriaceae
Demerecviridae	4e-06	1e-06	8.7e-05	2e-06	4e-06	k__Viruses;p__Uroviricota;c__Caudoviricetes;o__Unclassified;f__Demerecviridae
Cytophagaceae	0.000268	0.000339	0.000315	0.000206	0.000239	k__Bacteria;p__Bacteroidota;c__Cytophagia;o__Cytophagales;f__Cytophagaceae
Kyanoviridae	0.000126	0.000233	5.6e-05	8.6e-05	0.000178	k__Viruses;p__Uroviricota;c__Caudoviricetes;o__Unclassified;f__Kyanoviridae
Desulfobulbaceae	0.000222	0.00023	0.000135	0.000169	0.000159	k__Bacteria;p__Thermodesulfobacteriota;c__Desulfobulbia;o__Desulfobulbales;f__Desulfobulbaceae
Metamycoplasmataceae	0.000189	0.000236	8.4e-05	0.000251	0.000148	k__Bacteria;p__Mycoplasmatota;c__Unclassified;o__Mycoplasmoidales;f__Metamycoplasmataceae
Termitinemataceae	6e-05	0.000207	2.3e-05	6e-05	4e-05	k__Bacteria;p__Spirochaetota;c__Spirochaetia;o__Spirochaetales;f__Termitinemataceae
Physodermataceae	5.6e-05	5.7e-05	7e-06	0.000106	9.5e-05	k__Eukaryota;p__Blastocladiomycota;c__Physodermatomycetes;o__Physodermatales;f__Physodermataceae
Marinifilaceae	0.000262	0.000364	0.000117	0.000204	0.000237	k__Bacteria;p__Bacteroidota;c__Bacteroidia;o__Marinilabiliales;f__Marinifilaceae
Pectobacteriaceae	3.6e-05	2.4e-05	0.000106	2.3e-05	3.1e-05	k__Bacteria;p__Pseudomonadota;c__Gammaproteobacteria;o__Enterobacterales;f__Pectobacteriaceae
Streptosporangiaceae	0.000107	4.4e-05	4e-05	2.9e-05	3.1e-05	k__Bacteria;p__Actinomycetota;c__Actinomycetes;o__Streptosporangiales;f__Streptosporangiaceae
Pseudoalteromonadaceae	7.8e-05	4.4e-05	9.8e-05	4.2e-05	0.00011	k__Bacteria;p__Pseudomonadota;c__Gammaproteobacteria;o__Alteromonadales;f__Pseudoalteromonadaceae
Helicobacteraceae	0.000222	0.000184	0.000104	0.000292	0.00015	k__Bacteria;p__Campylobacterota;c__Epsilonproteobacteria;o__Campylobacterales;f__Helicobacteraceae
Myxococcaceae	0.000256	0.000221	0.000133	0.000229	0.000179	k__Bacteria;p__Myxococcota;c__Myxococcia;o__Myxococcales;f__Myxococcaceae
Thermoguttaceae	0.000135	0.000128	7.6e-05	8.9e-05	0.000204	k__Bacteria;p__Planctomycetota;c__Planctomycetia;o__Pirellulales;f__Thermoguttaceae
Tissierellaceae	0.000238	0.000221	0.000127	0.000216	0.000216	k__Bacteria;p__Bacillota;c__Tissierellia;o__Tissierellales;f__Tissierellaceae
Sporomusaceae	0.000204	0.00021	0.000101	0.000179	0.000144	k__Bacteria;p__Bacillota;c__Negativicutes;o__Selenomonadales;f__Sporomusaceae
Actinomycetaceae	0.000137	0.000125	7.6e-05	0.000149	0.000104	k__Bacteria;p__Actinomycetota;c__Actinomycetes;o__Actinomycetales;f__Actinomycetaceae
Methanosarcinaceae	0.000189	0.000217	9.4e-05	0.000209	0.000202	k__Archaea;p__Euryarchaeota;c__Methanomicrobia;o__Methanosarcinales;f__Methanosarcinaceae
Chytridiaceae	5.5e-05	5e-05	1.9e-05	9.2e-05	8.5e-05	k__Eukaryota;p__Chytridiomycota;c__Chytridiomycetes;o__Chytridiales;f__Chytridiaceae
Halomonadaceae	0.000133	0.000123	0.000253	0.000111	0.000221	k__Bacteria;p__Pseudomonadota;c__Gammaproteobacteria;o__Oceanospirillales;f__Halomonadaceae
Listeriaceae	0.000162	9.5e-05	0.000167	0.000125	0.000236	k__Bacteria;p__Bacillota;c__Bacilli;o__Bacillales;f__Listeriaceae
Rickettsiaceae	4.7e-05	4e-05	4.4e-05	2.6e-05	0.000124	k__Bacteria;p__Pseudomonadota;c__Alphaproteobacteria;o__Rickettsiales;f__Rickettsiaceae
Salasmaviridae	6e-06	6e-06	8.1e-05	1.1e-05	1e-05	k__Viruses;p__Uroviricota;c__Caudoviricetes;o__Unclassified;f__Salasmaviridae
Lacipirellulaceae	0.000173	0.000169	0.000106	0.00013	0.000193	k__Bacteria;p__Planctomycetota;c__Planctomycetia;o__Pirellulales;f__Lacipirellulaceae
Sedimentisphaeraceae	0.000153	0.000173	7.9e-05	0.000111	9.6e-05	k__Bacteria;p__Planctomycetota;c__Phycisphaerae;o__Sedimentisphaerales;f__Sedimentisphaeraceae
Pichiaceae	4.2e-05	4.4e-05	5e-06	7.4e-05	6.6e-05	k__Eukaryota;p__Ascomycota;c__Saccharomycetes;o__Saccharomycetales;f__Pichiaceae
Geobacteraceae	0.000195	0.00023	0.000122	0.000166	0.000136	k__Bacteria;p__Thermodesulfobacteriota;c__Desulfuromonadia;o__Geobacterales;f__Geobacteraceae
Candidatus Asgardarchaceae	3.8e-05	1e-05	1e-05	5e-06	5.7e-05	k__Archaea;p__Unclassified;c__Candidatus Asgardarchaeia;o__Candidatus Asgardarchaeales;f__Candidatus Asgardarchaceae
Mucoraceae	4.3e-05	4.4e-05	1e-05	7.8e-05	6.9e-05	k__Eukaryota;p__Mucoromycota;c__Mucoromycetes;o__Mucorales;f__Mucoraceae
Gigasporaceae	4.3e-05	4.3e-05	3e-06	7.2e-05	7.3e-05	k__Eukaryota;p__Mucoromycota;c__Glomeromycetes;o__Diversisporales;f__Gigasporaceae
Mimiviridae	9.2e-05	7.6e-05	5.3e-05	0.000124	7.4e-05	k__Viruses;p__Nucleocytoviricota;c__Megaviricetes;o__Imitervirales;f__Mimiviridae
Puniceicoccaceae	0.00013	0.000142	0.000169	9.1e-05	0.0001	k__Bacteria;p__Verrucomicrobiota;c__Opitutae;o__Puniceicoccales;f__Puniceicoccaceae
Saccharomycetaceae	4e-05	3.9e-05	3.8e-05	7.5e-05	7.1e-05	k__Eukaryota;p__Ascomycota;c__Saccharomycetes;o__Saccharomycetales;f__Saccharomycetaceae
Aurantimonadaceae	2e-05	1.1e-05	0.00021	1.2e-05	3.6e-05	k__Bacteria;p__Pseudomonadota;c__Alphaproteobacteria;o__Hyphomicrobiales;f__Aurantimonadaceae
Rhizopodaceae	6.9e-05	7.5e-05	8.4e-05	0.000101	0.00011	k__Eukaryota;p__Mucoromycota;c__Mucoromycetes;o__Mucorales;f__Rhizopodaceae
Anaerolineaceae	0.000182	0.000201	0.000118	0.000209	0.000228	k__Bacteria;p__Chloroflexota;c__Anaerolineae;o__Anaerolineales;f__Anaerolineaceae
Reyranellaceae	5e-05	1.5e-05	5e-05	3e-06	4e-06	k__Bacteria;p__Pseudomonadota;c__Alphaproteobacteria;o__Hyphomicrobiales;f__Reyranellaceae
Methylobacteriaceae	5.9e-05	4.5e-05	0.000173	4.2e-05	6.4e-05	k__Bacteria;p__Pseudomonadota;c__Alphaproteobacteria;o__Hyphomicrobiales;f__Methylobacteriaceae
Rhodanobacteraceae	6.9e-05	7.4e-05	0.000175	4.9e-05	8.8e-05	k__Bacteria;p__Pseudomonadota;c__Gammaproteobacteria;o__Xanthomonadales;f__Rhodanobacteraceae
Peptococcaceae	0.000205	0.0002	0.000133	0.000219	0.000205	k__Bacteria;p__Bacillota;c__Clostridia;o__Eubacteriales;f__Peptococcaceae
Lobulomycetaceae	3.5e-05	3.4e-05	4e-06	6.6e-05	5.9e-05	k__Eukaryota;p__Chytridiomycota;c__Chytridiomycetes;o__Lobulomycetales;f__Lobulomycetaceae
Debaryomycetaceae	3.2e-05	3.3e-05	4e-06	5.7e-05	5.2e-05	k__Eukaryota;p__Ascomycota;c__Saccharomycetes;o__Saccharomycetales;f__Debaryomycetaceae
Aphanothecaceae	2e-05	5.7e-05	9e-06	1.2e-05	5e-05	k__Bacteria;p__Cyanobacteriota;c__Cyanophyceae;o__Chroococcales;f__Aphanothecaceae
Frankiaceae	3e-05	1.1e-05	2.5e-05	7e-06	7e-05	k__Bacteria;p__Actinomycetota;c__Actinomycetes;o__Frankiales;f__Frankiaceae
Tenuifilaceae	0.000154	0.000231	8.1e-05	0.000145	0.000116	k__Bacteria;p__Bacteroidota;c__Bacteroidia;o__Bacteroidales;f__Tenuifilaceae
Mycobacteriaceae	0.000121	8e-05	0.000106	7.9e-05	0.000172	k__Bacteria;p__Actinomycetota;c__Actinomycetes;o__Mycobacteriales;f__Mycobacteriaceae
Thalassospiraceae	2.9e-05	6.7e-05	3e-05	2.5e-05	4.8e-05	k__Bacteria;p__Pseudomonadota;c__Alphaproteobacteria;o__Rhodospirillales;f__Thalassospiraceae
Chromobacteriaceae	6.7e-05	8.2e-05	6e-05	6.4e-05	4.9e-05	k__Bacteria;p__Pseudomonadota;c__Betaproteobacteria;o__Neisseriales;f__Chromobacteriaceae
Sphaerotilaceae	6.4e-05	5.4e-05	0.000223	4.3e-05	9.9e-05	k__Bacteria;p__Pseudomonadota;c__Betaproteobacteria;o__Burkholderiales;f__Sphaerotilaceae
Methylococcaceae	9.4e-05	9.1e-05	0.000163	8.5e-05	0.000113	k__Bacteria;p__Pseudomonadota;c__Gammaproteobacteria;o__Methylococcales;f__Methylococcaceae
Teratosphaeriaceae	3.2e-05	1.8e-05	0.000166	1.7e-05	3.2e-05	k__Eukaryota;p__Ascomycota;c__Dothideomycetes;o__Mycosphaerellales;f__Teratosphaeriaceae
Chlamydiaceae	5.9e-05	5.4e-05	2.7e-05	6.1e-05	5.4e-05	k__Bacteria;p__Chlamydiota;c__Chlamydiia;o__Chlamydiales;f__Chlamydiaceae
Filifactoraceae	0.000102	6.6e-05	5.4e-05	0.000101	7.8e-05	k__Bacteria;p__Bacillota;c__Clostridia;o__Peptostreptococcales;f__Filifactoraceae
Schitoviridae	3.4e-05	3e-06	0.000137	4e-06	3.2e-05	k__Viruses;p__Uroviricota;c__Caudoviricetes;o__Unclassified;f__Schitoviridae
Desulfococcaceae	3e-05	8.6e-05	1.4e-05	2.5e-05	3.3e-05	k__Bacteria;p__Thermodesulfobacteriota;c__Desulfobacteria;o__Desulfobacterales;f__Desulfococcaceae
Basidiobolaceae	3.2e-05	3.1e-05	6e-06	5.8e-05	5.2e-05	k__Eukaryota;p__Zoopagomycota;c__Basidiobolomycetes;o__Basidiobolales;f__Basidiobolaceae
Nitrosomonadaceae	6.1e-05	5.6e-05	6.1e-05	3.9e-05	4e-05	k__Bacteria;p__Pseudomonadota;c__Betaproteobacteria;o__Nitrosomonadales;f__Nitrosomonadaceae
Cunninghamellaceae	3e-05	2.8e-05	5e-06	6e-05	4.7e-05	k__Eukaryota;p__Mucoromycota;c__Mucoromycetes;o__Mucorales;f__Cunninghamellaceae
Zobellviridae	1e-06	1e-06	0.000105	1e-06	1e-06	k__Viruses;p__Uroviricota;c__Caudoviricetes;o__Unclassified;f__Zobellviridae
Chlorobiaceae	0.000117	0.00014	6.6e-05	0.000105	8.9e-05	k__Bacteria;p__Chlorobiota;c__Chlorobiia;o__Chlorobiales;f__Chlorobiaceae
Calotrichaceae	1.3e-05	6.6e-05	5e-06	8e-06	2.2e-05	k__Bacteria;p__Cyanobacteriota;c__Cyanophyceae;o__Nostocales;f__Calotrichaceae
Lentimicrobiaceae	0.000119	0.000159	7.5e-05	0.000121	9.5e-05	k__Bacteria;p__Bacteroidota;c__Bacteroidia;o__Bacteroidales;f__Lentimicrobiaceae
Tepidanaerobacteraceae	9.7e-05	8.9e-05	4.9e-05	7.9e-05	7.9e-05	k__Bacteria;p__Bacillota;c__Clostridia;o__Thermosediminibacterales;f__Tepidanaerobacteraceae
Dethiosulfovibrionaceae	0.000131	0.000128	8e-05	0.000135	0.000161	k__Bacteria;p__Synergistota;c__Synergistia;o__Synergistales;f__Dethiosulfovibrionaceae
Methanospirillaceae	2.9e-05	2.9e-05	1.4e-05	3.9e-05	5.9e-05	k__Archaea;p__Euryarchaeota;c__Methanomicrobia;o__Methanomicrobiales;f__Methanospirillaceae
Breznakiellaceae	0.000174	0.000233	8.7e-05	0.000176	0.000131	k__Bacteria;p__Spirochaetota;c__Spirochaetia;o__Spirochaetales;f__Breznakiellaceae
Propionibacteriaceae	8.9e-05	7.6e-05	7.2e-05	6.5e-05	6.3e-05	k__Bacteria;p__Actinomycetota;c__Actinomycetes;o__Propionibacteriales;f__Propionibacteriaceae
Alicyclobacillaceae	0.000102	9.2e-05	4.9e-05	7.3e-05	9.2e-05	k__Bacteria;p__Bacillota;c__Bacilli;o__Bacillales;f__Alicyclobacillaceae
Microviridae	0.00012	7.9e-05	2.6e-05	7.6e-05	8.6e-05	k__Viruses;p__Phixviricota;c__Malgrandaviricetes;o__Petitvirales;f__Microviridae
Lichtheimiaceae	2.9e-05	3e-05	5e-06	5.4e-05	4.7e-05	k__Eukaryota;p__Mucoromycota;c__Mucoromycetes;o__Mucorales;f__Lichtheimiaceae
Sulfurospirillaceae	3.8e-05	5.2e-05	6e-06	1.2e-05	1.3e-05	k__Bacteria;p__Campylobacterota;c__Epsilonproteobacteria;o__Campylobacterales;f__Sulfurospirillaceae
Acidobacteriaceae	9.8e-05	0.000133	7.1e-05	7.6e-05	6.5e-05	k__Bacteria;p__Acidobacteriota;c__Terriglobia;o__Terriglobales;f__Acidobacteriaceae
Symphyonemataceae	1.8e-05	1.1e-05	7e-06	1e-05	1.6e-05	k__Bacteria;p__Cyanobacteriota;c__Cyanophyceae;o__Nostocales;f__Symphyonemataceae
Carbonactinosporaceae	0	0	0	0	1.5e-05	k__Bacteria;p__Actinomycetota;c__Actinomycetes;o__Kitasatosporales;f__Carbonactinosporaceae
Thermoanaerobacteraceae	0.000163	0.000136	8.5e-05	0.000184	0.000135	k__Bacteria;p__Bacillota;c__Clostridia;o__Thermoanaerobacterales;f__Thermoanaerobacteraceae
Yersiniaceae	5.9e-05	4.3e-05	0.000134	5.5e-05	0.000111	k__Bacteria;p__Pseudomonadota;c__Gammaproteobacteria;o__Enterobacterales;f__Yersiniaceae
Leptotrichiaceae	0.00015	0.000156	7.3e-05	0.000165	0.00014	k__Bacteria;p__Fusobacteriota;c__Fusobacteriia;o__Fusobacteriales;f__Leptotrichiaceae
Ancylistaceae	2.7e-05	2.4e-05	3e-06	5e-05	4.5e-05	k__Eukaryota;p__Zoopagomycota;c__Entomophthoromycetes;o__Entomophthorales;f__Ancylistaceae
Marinobacteraceae	6e-05	5e-05	0.000148	3.6e-05	6.3e-05	k__Bacteria;p__Pseudomonadota;c__Gammaproteobacteria;o__Pseudomonadales;f__Marinobacteraceae
Hyphomicrobiaceae	7.3e-05	8.6e-05	8.9e-05	5.5e-05	4.1e-05	k__Bacteria;p__Pseudomonadota;c__Alphaproteobacteria;o__Hyphomicrobiales;f__Hyphomicrobiaceae
Aquificaceae	3e-05	2.2e-05	1.6e-05	1.9e-05	2.7e-05	k__Bacteria;p__Aquificota;c__Aquificae;o__Aquificales;f__Aquificaceae
Lujinxingiaceae	1.1e-05	4e-06	1e-05	3e-06	7e-06	k__Bacteria;p__Unclassified;c__Deltaproteobacteria;o__Bradymonadales;f__Lujinxingiaceae
Terramycetaceae	2.3e-05	2.4e-05	3e-06	4.3e-05	3.9e-05	k__Eukaryota;p__Chytridiomycota;c__Chytridiomycetes;o__Rhizophydiales;f__Terramycetaceae
Desulfosarcinaceae	0.0001	0.000116	5.4e-05	9.4e-05	6.8e-05	k__Bacteria;p__Thermodesulfobacteriota;c__Desulfobacteria;o__Desulfobacterales;f__Desulfosarcinaceae
Isosphaeraceae	9.4e-05	9e-05	6.2e-05	7.1e-05	8.6e-05	k__Bacteria;p__Planctomycetota;c__Planctomycetia;o__Isosphaerales;f__Isosphaeraceae
Arcobacteraceae	0.0001	0.000103	0.000103	0.000106	8.8e-05	k__Bacteria;p__Campylobacterota;c__Epsilonproteobacteria;o__Campylobacterales;f__Arcobacteraceae
Caldicoprobacteraceae	9.1e-05	8.5e-05	4.9e-05	0.000103	7e-05	k__Bacteria;p__Bacillota;c__Clostridia;o__Eubacteriales;f__Caldicoprobacteraceae
Casjensviridae	4e-06	1e-06	8.1e-05	0	4e-06	k__Viruses;p__Uroviricota;c__Caudoviricetes;o__Unclassified;f__Casjensviridae
Yeguiaceae	0.000141	0.000144	8e-05	0.000164	0.000127	k__Bacteria;p__Bacillota;c__Clostridia;o__Eubacteriales;f__Yeguiaceae
Spizellomycetaceae	2.5e-05	2.2e-05	7e-06	4.2e-05	4e-05	k__Eukaryota;p__Chytridiomycota;c__Chytridiomycetes;o__Spizellomycetales;f__Spizellomycetaceae
Legeriomycetaceae	2.2e-05	2.4e-05	3e-06	4.2e-05	3.8e-05	k__Eukaryota;p__Zoopagomycota;c__Harpellomycetes;o__Harpellales;f__Legeriomycetaceae
Gemmataceae	8.7e-05	8.6e-05	5.9e-05	6.3e-05	6.6e-05	k__Bacteria;p__Planctomycetota;c__Planctomycetia;o__Gemmatales;f__Gemmataceae
Archaeoglobaceae	1.4e-05	8e-06	5e-06	8e-06	3.5e-05	k__Archaea;p__Euryarchaeota;c__Archaeoglobi;o__Archaeoglobales;f__Archaeoglobaceae
Nowakowskiellaceae	2.2e-05	2.4e-05	4e-06	3.8e-05	3.8e-05	k__Eukaryota;p__Chytridiomycota;c__Chytridiomycetes;o__Cladochytriales;f__Nowakowskiellaceae
Cladochytriaceae	2.3e-05	2.5e-05	5e-06	4.3e-05	3.9e-05	k__Eukaryota;p__Chytridiomycota;c__Chytridiomycetes;o__Cladochytriales;f__Cladochytriaceae
Alcanivoracaceae	1.8e-05	2.3e-05	0.000117	1.2e-05	4.1e-05	k__Bacteria;p__Pseudomonadota;c__Gammaproteobacteria;o__Oceanospirillales;f__Alcanivoracaceae
Moorellaceae	6.9e-05	2.8e-05	3e-05	4.4e-05	7.6e-05	k__Bacteria;p__Bacillota;c__Clostridia;o__Moorellales;f__Moorellaceae
Powellomycetaceae	2.4e-05	2.6e-05	9e-06	3.9e-05	4e-05	k__Eukaryota;p__Chytridiomycota;c__Chytridiomycetes;o__Spizellomycetales;f__Powellomycetaceae
Moritellaceae	1e-05	8e-06	3e-06	6e-06	2.4e-05	k__Bacteria;p__Pseudomonadota;c__Gammaproteobacteria;o__Alteromonadales;f__Moritellaceae
Nitrospiraceae	9e-05	9.9e-05	5e-05	6.6e-05	7.6e-05	k__Bacteria;p__Nitrospirota;c__Nitrospiria;o__Nitrospirales;f__Nitrospiraceae
Spiroplasmataceae	7.7e-05	8.3e-05	4.5e-05	8.7e-05	7e-05	k__Bacteria;p__Mycoplasmatota;c__Mollicutes;o__Entomoplasmatales;f__Spiroplasmataceae
Inoviridae	3.9e-05	3.1e-05	2.6e-05	6.5e-05	4.6e-05	k__Viruses;p__Hofneiviricota;c__Faserviricetes;o__Tubulavirales;f__Inoviridae
Kleczkowskaviridae	5e-06	5e-06	3e-05	3e-06	2e-06	k__Viruses;p__Uroviricota;c__Caudoviricetes;o__Unclassified;f__Kleczkowskaviridae
Tepidibacteraceae	1.7e-05	7e-06	1.1e-05	1.1e-05	6e-06	k__Bacteria;p__Bacillota;c__Clostridia;o__Peptostreptococcales;f__Tepidibacteraceae
Sporolactobacillaceae	7e-05	4.4e-05	3.9e-05	4.7e-05	5.2e-05	k__Bacteria;p__Bacillota;c__Bacilli;o__Bacillales;f__Sporolactobacillaceae
Dimargaritaceae	2.1e-05	2.3e-05	5e-06	3.7e-05	3.3e-05	k__Eukaryota;p__Zoopagomycota;c__Dimargaritomycetes;o__Dimargaritales;f__Dimargaritaceae
Candidatus Pelagibacteraceae	4.8e-05	6.7e-05	1.9e-05	5.3e-05	4.8e-05	k__Bacteria;p__Pseudomonadota;c__Alphaproteobacteria;o__Candidatus Pelagibacterales;f__Candidatus Pelagibacteraceae
Lentisphaeraceae	8.3e-05	6.7e-05	5e-05	6.3e-05	5.6e-05	k__Bacteria;p__Lentisphaerota;c__Lentisphaeria;o__Lentisphaerales;f__Lentisphaeraceae
Globomycetaceae	2e-05	1.9e-05	2e-06	4.1e-05	3.2e-05	k__Eukaryota;p__Chytridiomycota;c__Chytridiomycetes;o__Rhizophydiales;f__Globomycetaceae
Piptocephalidaceae	1.9e-05	1.9e-05	3e-06	3.4e-05	2.7e-05	k__Eukaryota;p__Zoopagomycota;c__Zoopagomycetes;o__Zoopagales;f__Piptocephalidaceae
Zoogloeaceae	4.6e-05	4.7e-05	0.000123	3.3e-05	6.2e-05	k__Bacteria;p__Pseudomonadota;c__Betaproteobacteria;o__Rhodocyclales;f__Zoogloeaceae
Turicibacteraceae	0.0001	9.1e-05	5e-05	0.000101	9e-05	k__Bacteria;p__Bacillota;c__Erysipelotrichia;o__Erysipelotrichales;f__Turicibacteraceae
Thermotaleaceae	6.5e-05	6.1e-05	4.8e-05	4.8e-05	8.3e-05	k__Bacteria;p__Bacillota;c__Clostridia;o__Peptostreptococcales;f__Thermotaleaceae
Vallitaleaceae	0.000112	0.000102	6.6e-05	0.000128	9.5e-05	k__Bacteria;p__Bacillota;c__Clostridia;o__Lachnospirales;f__Vallitaleaceae
Hujiaoplasmataceae	5.6e-05	7.1e-05	1.8e-05	8.7e-05	3.8e-05	k__Bacteria;p__Mycoplasmatota;c__Candidatus Izimaplasma;o__Candidatus Izemoplasmatales;f__Hujiaoplasmataceae
Nevskiaceae	1.9e-05	2e-05	0.000113	1.4e-05	1.5e-05	k__Bacteria;p__Pseudomonadota;c__Gammaproteobacteria;o__Nevskiales;f__Nevskiaceae
Lavidaviridae	3e-06	1e-06	3.6e-05	1e-06	2e-06	k__Viruses;p__Preplasmiviricota;c__Maveriviricetes;o__Priklausovirales;f__Lavidaviridae
Phaffomycetaceae	1.9e-05	1.7e-05	1.1e-05	3.4e-05	3e-05	k__Eukaryota;p__Ascomycota;c__Saccharomycetes;o__Saccharomycetales;f__Phaffomycetaceae
Desulfallaceae	3.8e-05	3.1e-05	2.1e-05	4.9e-05	4.9e-05	k__Bacteria;p__Bacillota;c__Clostridia;o__Eubacteriales;f__Desulfallaceae
Xanthobacteraceae	1.7e-05	1.5e-05	0.000116	1.2e-05	2.4e-05	k__Bacteria;p__Pseudomonadota;c__Alphaproteobacteria;o__Hyphomicrobiales;f__Xanthobacteraceae
Entrophosporaceae	1.9e-05	1.9e-05	3e-06	3.2e-05	2.9e-05	k__Eukaryota;p__Mucoromycota;c__Glomeromycetes;o__Entrophosporales;f__Entrophosporaceae
Fontisphaeraceae	6.2e-05	5.9e-05	3.8e-05	4.2e-05	4.3e-05	k__Bacteria;p__Verrucomicrobiota;c__Verrucomicrobiae;o__Limisphaerales;f__Fontisphaeraceae
Stappiaceae	3.1e-05	3.1e-05	0.000117	2.4e-05	3.4e-05	k__Bacteria;p__Pseudomonadota;c__Alphaproteobacteria;o__Hyphomicrobiales;f__Stappiaceae
Pelagicoccaceae	6.8e-05	6.8e-05	5.2e-05	5e-05	4.7e-05	k__Bacteria;p__Verrucomicrobiota;c__Opitutae;o__Puniceicoccales;f__Pelagicoccaceae
Pucciniaceae	1.1e-05	5e-06	7e-06	6e-06	2.2e-05	k__Eukaryota;p__Basidiomycota;c__Pucciniomycetes;o__Pucciniales;f__Pucciniaceae
Aerococcaceae	8.7e-05	8.4e-05	8e-05	9.6e-05	8.1e-05	k__Bacteria;p__Bacillota;c__Bacilli;o__Lactobacillales;f__Aerococcaceae
Kaistiaceae	8e-06	4e-06	0.000103	4e-06	2.6e-05	k__Bacteria;p__Pseudomonadota;c__Alphaproteobacteria;o__Hyphomicrobiales;f__Kaistiaceae
Haliscomenobacteraceae	5.2e-05	9e-05	2.7e-05	5.1e-05	5.4e-05	k__Bacteria;p__Bacteroidota;c__Saprospiria;o__Saprospirales;f__Haliscomenobacteraceae
Suoliviridae	5.9e-05	4.6e-05	3.3e-05	4e-05	2.7e-05	k__Viruses;p__Uroviricota;c__Caudoviricetes;o__Crassvirales;f__Suoliviridae
Oscillatoriaceae	5e-05	6.7e-05	2.3e-05	4.4e-05	5.6e-05	k__Bacteria;p__Cyanobacteriota;c__Cyanophyceae;o__Oscillatoriales;f__Oscillatoriaceae
Gonapodyaceae	1.8e-05	1.9e-05	4e-06	3.3e-05	3e-05	k__Eukaryota;p__Chytridiomycota;c__Monoblepharidomycetes;o__Monoblepharidales;f__Gonapodyaceae
Pneumocystaceae	1.6e-05	1.6e-05	2e-06	3.2e-05	2.6e-05	k__Eukaryota;p__Ascomycota;c__Pneumocystomycetes;o__Pneumocystales;f__Pneumocystaceae
Rhabdochlamydiaceae	7e-06	1e-06	1e-05	1e-06	0	k__Bacteria;p__Chlamydiota;c__Chlamydiia;o__Parachlamydiales;f__Rhabdochlamydiaceae
Blastocladiaceae	1.8e-05	1.9e-05	1e-05	3e-05	2.8e-05	k__Eukaryota;p__Blastocladiomycota;c__Blastocladiomycetes;o__Blastocladiales;f__Blastocladiaceae
Idiomarinaceae	2.3e-05	2.3e-05	4.6e-05	2.6e-05	3.9e-05	k__Bacteria;p__Pseudomonadota;c__Gammaproteobacteria;o__Alteromonadales;f__Idiomarinaceae
Geminicoccaceae	1.1e-05	7e-06	3.7e-05	4e-06	4.9e-05	k__Bacteria;p__Pseudomonadota;c__Alphaproteobacteria;o__Geminicoccales;f__Geminicoccaceae
Chitinibacteraceae	3.3e-05	2.5e-05	7.2e-05	1.8e-05	3.4e-05	k__Bacteria;p__Pseudomonadota;c__Betaproteobacteria;o__Neisseriales;f__Chitinibacteraceae
Coelomomycetaceae	1.6e-05	1.8e-05	2e-06	3.1e-05	2.6e-05	k__Eukaryota;p__Blastocladiomycota;c__Blastocladiomycetes;o__Blastocladiales;f__Coelomomycetaceae
Desulfuromonadaceae	6.9e-05	7.9e-05	4.3e-05	5.7e-05	4.4e-05	k__Bacteria;p__Thermodesulfobacteriota;c__Desulfuromonadia;o__Desulfuromonadales;f__Desulfuromonadaceae
Caldilineaceae	3.5e-05	3.4e-05	1.5e-05	2.4e-05	2.3e-05	k__Bacteria;p__Chloroflexota;c__Caldilineae;o__Caldilineales;f__Caldilineaceae
Saccharomycodaceae	1.6e-05	1.5e-05	1e-06	3e-05	2.6e-05	k__Eukaryota;p__Ascomycota;c__Saccharomycetes;o__Saccharomycetales;f__Saccharomycodaceae
Thermomonosporaceae	3e-05	1.8e-05	2.1e-05	1.8e-05	3e-05	k__Bacteria;p__Actinomycetota;c__Actinomycetes;o__Streptosporangiales;f__Thermomonosporaceae
Endomicrobiaceae	2.2e-05	3.9e-05	1e-05	2e-05	1.9e-05	k__Bacteria;p__Elusimicrobiota;c__Endomicrobiia;o__Endomicrobiales;f__Endomicrobiaceae
Candidatus Izemoplasmataceae	2.7e-05	2.9e-05	9e-06	4.5e-05	2.2e-05	k__Bacteria;p__Mycoplasmatota;c__Candidatus Izimaplasma;o__Candidatus Izemoplasmatales;f__Candidatus Izemoplasmataceae
Aphanizomenonaceae	6.1e-05	4.6e-05	3.9e-05	4.5e-05	3.6e-05	k__Bacteria;p__Cyanobacteriota;c__Cyanophyceae;o__Nostocales;f__Aphanizomenonaceae
Methanocalculaceae	1.8e-05	2.2e-05	9e-06	1.6e-05	3.2e-05	k__Archaea;p__Euryarchaeota;c__Methanomicrobia;o__Methanomicrobiales;f__Methanocalculaceae
Rubritaleaceae	5.2e-05	5.4e-05	3.5e-05	3.6e-05	3.9e-05	k__Bacteria;p__Verrucomicrobiota;c__Verrucomicrobiae;o__Verrucomicrobiales;f__Rubritaleaceae
Paraglomeraceae	1.5e-05	1.4e-05	3e-06	2.9e-05	2.4e-05	k__Eukaryota;p__Mucoromycota;c__Glomeromycetes;o__Paraglomerales;f__Paraglomeraceae
Nocardiaceae	6.2e-05	4.6e-05	7.2e-05	5e-05	4.6e-05	k__Bacteria;p__Actinomycetota;c__Actinomycetes;o__Mycobacteriales;f__Nocardiaceae
Rhizophlyctidaceae	1.6e-05	1.7e-05	4e-06	2.8e-05	2.5e-05	k__Eukaryota;p__Chytridiomycota;c__Chytridiomycetes;o__Rhizophlyctidales;f__Rhizophlyctidaceae
Pseudonocardiaceae	6.4e-05	6.1e-05	5.6e-05	5.1e-05	5.5e-05	k__Bacteria;p__Actinomycetota;c__Actinomycetes;o__Pseudonocardiales;f__Pseudonocardiaceae
Chthoniobacteraceae	4.9e-05	3.9e-05	2.6e-05	4.2e-05	2.7e-05	k__Bacteria;p__Verrucomicrobiota;c__Spartobacteria;o__Chthoniobacterales;f__Chthoniobacteraceae
Backusellaceae	1.4e-05	1.3e-05	1e-06	2.5e-05	2.1e-05	k__Eukaryota;p__Mucoromycota;c__Mucoromycetes;o__Mucorales;f__Backusellaceae
Flammeovirgaceae	9.4e-05	0.000113	4.7e-05	6.4e-05	7.1e-05	k__Bacteria;p__Bacteroidota;c__Cytophagia;o__Cytophagales;f__Flammeovirgaceae
Rhodocyclaceae	5.2e-05	5.2e-05	9.5e-05	6e-05	4.3e-05	k__Bacteria;p__Pseudomonadota;c__Betaproteobacteria;o__Rhodocyclales;f__Rhodocyclaceae
Umbelopsidaceae	1.5e-05	1.5e-05	4e-06	2.6e-05	2.2e-05	k__Eukaryota;p__Mucoromycota;c__Umbelopsidomycetes;o__Umbelopsidales;f__Umbelopsidaceae
Methanotrichaceae	4.5e-05	4.5e-05	2.7e-05	3.6e-05	3.6e-05	k__Archaea;p__Euryarchaeota;c__Methanomicrobia;o__Methanotrichales;f__Methanotrichaceae
Aminobacteriaceae	8.1e-05	8e-05	5.1e-05	7.6e-05	8.1e-05	k__Bacteria;p__Synergistota;c__Synergistia;o__Synergistales;f__Aminobacteriaceae
Fervidobacteriaceae	4.2e-05	2.9e-05	1.5e-05	3.1e-05	2.7e-05	k__Bacteria;p__Thermotogota;c__Thermotogae;o__Thermotogales;f__Fervidobacteriaceae
Balneolaceae	7e-05	7.1e-05	4.4e-05	5.7e-05	5.2e-05	k__Bacteria;p__Balneolota;c__Balneolia;o__Balneolales;f__Balneolaceae
Diversisporaceae	1.2e-05	1.1e-05	1e-06	2.2e-05	1.8e-05	k__Eukaryota;p__Mucoromycota;c__Glomeromycetes;o__Diversisporales;f__Diversisporaceae
Cellulomonadaceae	3.2e-05	7.9e-05	3.6e-05	3e-05	4.5e-05	k__Bacteria;p__Actinomycetota;c__Actinomycetes;o__Micrococcales;f__Cellulomonadaceae
Porticoccaceae	1.5e-05	1e-05	8e-06	1e-05	7e-06	k__Bacteria;p__Pseudomonadota;c__Gammaproteobacteria;o__Cellvibrionales;f__Porticoccaceae
Feifaniaceae	4.9e-05	5.5e-05	2.6e-05	4.1e-05	4.2e-05	k__Bacteria;p__Bacillota;c__Clostridia;o__Eubacteriales;f__Feifaniaceae
Steigviridae	3.7e-05	3.4e-05	2.7e-05	3.3e-05	2.3e-05	k__Viruses;p__Uroviricota;c__Caudoviricetes;o__Crassvirales;f__Steigviridae
Boseaceae	8e-06	6e-06	7.7e-05	6e-06	1.2e-05	k__Bacteria;p__Pseudomonadota;c__Alphaproteobacteria;o__Hyphomicrobiales;f__Boseaceae
Gorgonomycetaceae	1.4e-05	1.4e-05	3e-06	2.8e-05	2.6e-05	k__Eukaryota;p__Chytridiomycota;c__Chytridiomycetes;o__Rhizophydiales;f__Gorgonomycetaceae
Thermaceae	3.6e-05	4.1e-05	2.3e-05	2.7e-05	2.6e-05	k__Bacteria;p__Deinococcota;c__Deinococci;o__Thermales;f__Thermaceae
Ambisporaceae	1.4e-05	1.3e-05	1e-06	2.2e-05	2e-05	k__Eukaryota;p__Mucoromycota;c__Glomeromycetes;o__Archaeosporales;f__Ambisporaceae
Hafniaceae	7e-06	5e-06	1.4e-05	1e-05	7e-06	k__Bacteria;p__Pseudomonadota;c__Gammaproteobacteria;o__Enterobacterales;f__Hafniaceae
Leptospiraceae	7.7e-05	7e-05	3.8e-05	6.6e-05	6.1e-05	k__Bacteria;p__Spirochaetota;c__Spirochaetia;o__Leptospirales;f__Leptospiraceae
Phycisphaeraceae	5.9e-05	5.2e-05	3.3e-05	4.2e-05	3.9e-05	k__Bacteria;p__Planctomycetota;c__Phycisphaerae;o__Phycisphaerales;f__Phycisphaeraceae
Methanoregulaceae	3.4e-05	2.9e-05	1.7e-05	3.7e-05	5.1e-05	k__Archaea;p__Euryarchaeota;c__Methanomicrobia;o__Methanomicrobiales;f__Methanoregulaceae
Thiotrichaceae	6.4e-05	6.8e-05	4.9e-05	5.6e-05	5.2e-05	k__Bacteria;p__Pseudomonadota;c__Gammaproteobacteria;o__Thiotrichales;f__Thiotrichaceae
Schizosaccharomycetaceae	1.2e-05	1.1e-05	2e-06	2.3e-05	2e-05	k__Eukaryota;p__Ascomycota;c__Schizosaccharomycetes;o__Schizosaccharomycetales;f__Schizosaccharomycetaceae
Desulfotomaculaceae	7.8e-05	8.2e-05	4.3e-05	8.1e-05	7.9e-05	k__Bacteria;p__Bacillota;c__Clostridia;o__Eubacteriales;f__Desulfotomaculaceae
Halobacteroidaceae	5.2e-05	4.9e-05	2.2e-05	4.2e-05	4.2e-05	k__Bacteria;p__Bacillota;c__Clostridia;o__Halanaerobiales;f__Halobacteroidaceae
Monoglobaceae	2.3e-05	2.2e-05	9e-06	2.3e-05	3.2e-05	k__Bacteria;p__Bacillota;c__Clostridia;o__Monoglobales;f__Monoglobaceae
Spongiibacteraceae	1.7e-05	5.3e-05	3.7e-05	1.8e-05	1.5e-05	k__Bacteria;p__Pseudomonadota;c__Gammaproteobacteria;o__Cellvibrionales;f__Spongiibacteraceae
Geoalkalibacteraceae	3.8e-05	3.9e-05	2.1e-05	2.8e-05	2.7e-05	k__Bacteria;p__Thermodesulfobacteriota;c__Desulfuromonadia;o__Desulfuromonadales;f__Geoalkalibacteraceae
Breoghaniaceae	3e-06	1e-06	9e-06	1.7e-05	3.6e-05	k__Bacteria;p__Pseudomonadota;c__Alphaproteobacteria;o__Hyphomicrobiales;f__Breoghaniaceae
Proteinivoraceae	2.9e-05	5e-05	1.2e-05	3.3e-05	3.1e-05	k__Bacteria;p__Bacillota;c__Clostridia;o__Eubacteriales;f__Proteinivoraceae
Xylanivirgaceae	3.5e-05	3.3e-05	1.7e-05	4.1e-05	2.7e-05	k__Bacteria;p__Bacillota;c__Clostridia;o__Eubacteriales;f__Xylanivirgaceae
Petrotogaceae	5.3e-05	5.2e-05	2.7e-05	5.2e-05	5e-05	k__Bacteria;p__Thermotogota;c__Thermotogae;o__Petrotogales;f__Petrotogaceae
Cryomorphaceae	3.8e-05	5.5e-05	1.3e-05	3.3e-05	2.7e-05	k__Bacteria;p__Bacteroidota;c__Flavobacteriia;o__Flavobacteriales;f__Cryomorphaceae
Microbulbiferaceae	4.1e-05	4.2e-05	4.7e-05	3.1e-05	3.1e-05	k__Bacteria;p__Pseudomonadota;c__Gammaproteobacteria;o__Cellvibrionales;f__Microbulbiferaceae
Entomophthoraceae	1.2e-05	1.2e-05	1e-06	2.1e-05	1.8e-05	k__Eukaryota;p__Zoopagomycota;c__Entomophthoromycetes;o__Entomophthorales;f__Entomophthoraceae
Defluviitaleaceae	5e-05	4.8e-05	3.9e-05	6.9e-05	5.9e-05	k__Bacteria;p__Bacillota;c__Clostridia;o__Lachnospirales;f__Defluviitaleaceae
Ectothiorhodospiraceae	5.4e-05	5.4e-05	6e-05	4.4e-05	4.3e-05	k__Bacteria;p__Pseudomonadota;c__Gammaproteobacteria;o__Chromatiales;f__Ectothiorhodospiraceae
Archangiaceae	4.9e-05	4.6e-05	3.1e-05	3.9e-05	3.6e-05	k__Bacteria;p__Myxococcota;c__Myxococcia;o__Myxococcales;f__Archangiaceae
Geodermatophilaceae	1.4e-05	1.2e-05	2.1e-05	9e-06	3.5e-05	k__Bacteria;p__Actinomycetota;c__Actinomycetes;o__Geodermatophilales;f__Geodermatophilaceae
Quaeritorhizaceae	1.2e-05	1.2e-05	3e-06	1.9e-05	2e-05	k__Eukaryota;p__Chytridiomycota;c__Chytridiomycetes;o__Unclassified;f__Quaeritorhizaceae
Anaerohalosphaeraceae	4.3e-05	4.4e-05	2.7e-05	3.2e-05	3e-05	k__Bacteria;p__Planctomycetota;c__Phycisphaerae;o__Sedimentisphaerales;f__Anaerohalosphaeraceae
Nostocaceae	5.5e-05	5.8e-05	6.2e-05	5.5e-05	5.2e-05	k__Bacteria;p__Cyanobacteriota;c__Cyanophyceae;o__Nostocales;f__Nostocaceae
Acidimicrobiaceae	5e-06	3e-06	2e-06	1e-06	1e-06	k__Bacteria;p__Actinomycetota;c__Acidimicrobiia;o__Acidimicrobiales;f__Acidimicrobiaceae
Orbaceae	3.1e-05	2.3e-05	3.7e-05	3.1e-05	2.3e-05	k__Bacteria;p__Pseudomonadota;c__Gammaproteobacteria;o__Orbales;f__Orbaceae
Heliobacteriaceae	5.3e-05	5.4e-05	3e-05	6.2e-05	3.8e-05	k__Bacteria;p__Bacillota;c__Clostridia;o__Eubacteriales;f__Heliobacteriaceae
Caminicellaceae	4.9e-05	4.9e-05	2.3e-05	4.5e-05	3.7e-05	k__Bacteria;p__Bacillota;c__Clostridia;o__Peptostreptococcales;f__Caminicellaceae
Halobacteriovoraceae	7e-06	4e-06	2e-06	7e-06	9e-06	k__Bacteria;p__Bdellovibrionota;c__Bacteriovoracia;o__Bacteriovoracales;f__Halobacteriovoraceae
Synchytriaceae	1.2e-05	1.2e-05	6e-06	2e-05	1.7e-05	k__Eukaryota;p__Chytridiomycota;c__Chytridiomycetes;o__Synchytriales;f__Synchytriaceae
Botryosphaeriaceae	4e-06	2e-06	5e-06	2e-06	2e-05	k__Eukaryota;p__Ascomycota;c__Dothideomycetes;o__Botryosphaeriales;f__Botryosphaeriaceae
Tepidimicrobiaceae	4.3e-05	3.1e-05	2.8e-05	4.3e-05	3.5e-05	k__Bacteria;p__Bacillota;c__Tissierellia;o__Tissierellales;f__Tepidimicrobiaceae
Lewinellaceae	4.6e-05	4.8e-05	2e-05	3.8e-05	4e-05	k__Bacteria;p__Bacteroidota;c__Saprospiria;o__Saprospirales;f__Lewinellaceae
Sulfurimonadaceae	5.3e-05	5.7e-05	3.8e-05	4.6e-05	5e-05	k__Bacteria;p__Campylobacterota;c__Epsilonproteobacteria;o__Campylobacterales;f__Sulfurimonadaceae
Deferribacteraceae	2e-05	2.2e-05	7e-06	1.5e-05	2.6e-05	k__Bacteria;p__Deferribacterota;c__Deferribacteres;o__Deferribacterales;f__Deferribacteraceae
Smithellaceae	4e-05	4.5e-05	2.2e-05	3.4e-05	2.6e-05	k__Bacteria;p__Thermodesulfobacteriota;c__Syntrophia;o__Syntrophales;f__Smithellaceae
Thermoanaerobacterales Family IV. Incertae Sedis	4.4e-05	3.7e-05	2.4e-05	4.4e-05	3.9e-05	k__Bacteria;p__Bacillota;c__Clostridia;o__Thermoanaerobacterales;f__Thermoanaerobacterales Family IV. Incertae Sedis
Deinococcaceae	5.2e-05	5.3e-05	4.7e-05	5.1e-05	4.7e-05	k__Bacteria;p__Deinococcota;c__Deinococci;o__Deinococcales;f__Deinococcaceae
Colwelliaceae	3.6e-05	3.6e-05	3.4e-05	4.3e-05	2.7e-05	k__Bacteria;p__Pseudomonadota;c__Gammaproteobacteria;o__Alteromonadales;f__Colwelliaceae
Fulvivirgaceae	5.5e-05	6.8e-05	3.3e-05	4.5e-05	4.3e-05	k__Bacteria;p__Bacteroidota;c__Cytophagia;o__Cytophagales;f__Fulvivirgaceae
Haladaptataceae	1.3e-05	8e-06	3e-06	5e-06	4e-06	k__Archaea;p__Euryarchaeota;c__Halobacteria;o__Halobacteriales;f__Haladaptataceae
Sulfurovaceae	3.3e-05	2.8e-05	4.6e-05	3e-05	2e-05	k__Bacteria;p__Campylobacterota;c__Epsilonproteobacteria;o__Campylobacterales;f__Sulfurovaceae
Peptoclostridiaceae	3.3e-05	2.6e-05	1.5e-05	4.2e-05	3.3e-05	k__Bacteria;p__Bacillota;c__Clostridia;o__Peptostreptococcales;f__Peptoclostridiaceae
Desulfocapsaceae	4.6e-05	5.1e-05	2.1e-05	4.4e-05	3.3e-05	k__Bacteria;p__Thermodesulfobacteriota;c__Desulfobulbia;o__Desulfobulbales;f__Desulfocapsaceae
Aspergillaceae	1.9e-05	2.4e-05	1.3e-05	2.3e-05	2.4e-05	k__Eukaryota;p__Ascomycota;c__Eurotiomycetes;o__Eurotiales;f__Aspergillaceae
Endogonaceae	9e-06	9e-06	3e-06	1.8e-05	1.6e-05	k__Eukaryota;p__Mucoromycota;c__Endogonomycetes;o__Endogonales;f__Endogonaceae
Lutisporaceae	5.8e-05	5e-05	4.9e-05	6.4e-05	7e-05	k__Bacteria;p__Bacillota;c__Clostridia;o__Lutisporales;f__Lutisporaceae
Salinivirgaceae	4e-05	7.1e-05	1.4e-05	4.4e-05	2.4e-05	k__Bacteria;p__Bacteroidota;c__Bacteroidia;o__Bacteroidales;f__Salinivirgaceae
Intestiviridae	2.3e-05	1.8e-05	1e-05	4e-05	1.6e-05	k__Viruses;p__Uroviricota;c__Caudoviricetes;o__Crassvirales;f__Intestiviridae
Micromonosporaceae	4.6e-05	4.1e-05	4.5e-05	4e-05	4.1e-05	k__Bacteria;p__Actinomycetota;c__Actinomycetes;o__Micromonosporales;f__Micromonosporaceae
Syntrophomonadaceae	4.7e-05	4.1e-05	2.9e-05	4.9e-05	5.6e-05	k__Bacteria;p__Bacillota;c__Clostridia;o__Eubacteriales;f__Syntrophomonadaceae
Thermohalobacteraceae	4.9e-05	4.1e-05	2.7e-05	5.1e-05	4.6e-05	k__Bacteria;p__Bacillota;c__Tissierellia;o__Tissierellales;f__Thermohalobacteraceae
Phycomycetaceae	1e-05	9e-06	2e-06	1.8e-05	1.5e-05	k__Eukaryota;p__Mucoromycota;c__Mucoromycetes;o__Mucorales;f__Phycomycetaceae
Methylophilaceae	3.3e-05	4.6e-05	5.9e-05	2.6e-05	3.6e-05	k__Bacteria;p__Pseudomonadota;c__Betaproteobacteria;o__Nitrosomonadales;f__Methylophilaceae
Flexistipitaceae	9e-06	2e-06	1e-06	1.2e-05	1e-06	k__Bacteria;p__Deferribacterota;c__Deferribacteres;o__Deferribacterales;f__Flexistipitaceae
Borealophlyctidaceae	1.1e-05	1.2e-05	3e-06	1.8e-05	1.6e-05	k__Eukaryota;p__Chytridiomycota;c__Chytridiomycetes;o__Rhizophlyctidales;f__Borealophlyctidaceae
Thermotogaceae	2.5e-05	2.2e-05	1.2e-05	2.5e-05	1.7e-05	k__Bacteria;p__Thermotogota;c__Thermotogae;o__Thermotogales;f__Thermotogaceae
Intrasporangiaceae	1.6e-05	1.6e-05	2.3e-05	1.4e-05	1.8e-05	k__Bacteria;p__Actinomycetota;c__Actinomycetes;o__Micrococcales;f__Intrasporangiaceae
Legionellaceae	3.4e-05	3.7e-05	5.7e-05	3e-05	3.5e-05	k__Bacteria;p__Pseudomonadota;c__Gammaproteobacteria;o__Legionellales;f__Legionellaceae
Acaulosporaceae	1e-05	1.1e-05	1e-06	1.9e-05	1.9e-05	k__Eukaryota;p__Mucoromycota;c__Glomeromycetes;o__Diversisporales;f__Acaulosporaceae
Piscirickettsiaceae	3.5e-05	3.8e-05	4.8e-05	2.8e-05	3.9e-05	k__Bacteria;p__Pseudomonadota;c__Gammaproteobacteria;o__Thiotrichales;f__Piscirickettsiaceae
Saccharospirillaceae	1.2e-05	7e-06	2.4e-05	4e-06	1.9e-05	k__Bacteria;p__Pseudomonadota;c__Gammaproteobacteria;o__Oceanospirillales;f__Saccharospirillaceae
Eubacteriales Family XII. Incertae Sedis	5.8e-05	5.3e-05	3.6e-05	6.1e-05	5.9e-05	k__Bacteria;p__Bacillota;c__Clostridia;o__Eubacteriales;f__Eubacteriales Family XII. Incertae Sedis
Acanthopleuribacteraceae	2.7e-05	2.3e-05	1.1e-05	1.6e-05	1.4e-05	k__Bacteria;p__Acidobacteriota;c__Holophagae;o__Acanthopleuribacterales;f__Acanthopleuribacteraceae
Ignavibacteriaceae	3.1e-05	3.2e-05	1e-05	2.2e-05	1.9e-05	k__Bacteria;p__Ignavibacteriota;c__Ignavibacteria;o__Ignavibacteriales;f__Ignavibacteriaceae
Leptolyngbyaceae	4.2e-05	4.6e-05	3.3e-05	4e-05	3.7e-05	k__Bacteria;p__Cyanobacteriota;c__Cyanophyceae;o__Leptolyngbyales;f__Leptolyngbyaceae
Caldicellulosiruptoraceae	4.7e-05	3.9e-05	2.5e-05	4.1e-05	3.9e-05	k__Bacteria;p__Bacillota;c__Unclassified;o__Caldicellulosiruptorales;f__Caldicellulosiruptoraceae
Lyophyllaceae	5e-06	3e-06	3e-06	4e-06	9e-06	k__Eukaryota;p__Basidiomycota;c__Agaricomycetes;o__Agaricales;f__Lyophyllaceae
Reichenbachiellaceae	4.8e-05	5.9e-05	3.2e-05	5e-05	4.3e-05	k__Bacteria;p__Bacteroidota;c__Cytophagia;o__Cytophagales;f__Reichenbachiellaceae
Sphingosinicellaceae	1e-05	8e-06	5e-05	7e-06	6e-06	k__Bacteria;p__Pseudomonadota;c__Alphaproteobacteria;o__Sphingomonadales;f__Sphingosinicellaceae
Chelatococcaceae	4e-06	2e-06	4.8e-05	2e-06	8e-06	k__Bacteria;p__Pseudomonadota;c__Alphaproteobacteria;o__Hyphomicrobiales;f__Chelatococcaceae
Armatimonadaceae	3.9e-05	3.2e-05	2.4e-05	3e-05	2.7e-05	k__Bacteria;p__Armatimonadota;c__Armatimonadia;o__Armatimonadales;f__Armatimonadaceae
Teloschistaceae	7e-06	6e-06	5e-06	7e-06	1e-05	k__Eukaryota;p__Ascomycota;c__Lecanoromycetes;o__Teloschistales;f__Teloschistaceae
Nosematidae	7e-06	1.3e-05	3e-06	1.5e-05	1.4e-05	k__Eukaryota;p__Microsporidia;c__Unclassified;o__Unclassified;f__Nosematidae
Candidatus Sumerlaeaceae	2.4e-05	2.5e-05	1.2e-05	2e-05	1.6e-05	k__Bacteria;p__Candidatus Sumerlaeota;c__Candidatus Sumerlaeia;o__Candidatus Sumerlaeales;f__Candidatus Sumerlaeaceae
Maliibacteriaceae	2.2e-05	2e-05	1.2e-05	2.4e-05	1.9e-05	k__Bacteria;p__Bacillota;c__Clostridia;o__Eubacteriales;f__Maliibacteriaceae
Haloplasmataceae	2.7e-05	2.2e-05	1.1e-05	3.8e-05	1.9e-05	k__Bacteria;p__Mycoplasmatota;c__Mollicutes;o__Haloplasmatales;f__Haloplasmataceae
Candidatus Brocadiaceae	3.4e-05	3.8e-05	1.9e-05	2.7e-05	2.3e-05	k__Bacteria;p__Planctomycetota;c__Candidatus Brocadiia;o__Candidatus Brocadiales;f__Candidatus Brocadiaceae
Syntrophaceae	3.6e-05	3.9e-05	1.9e-05	3.4e-05	2.7e-05	k__Bacteria;p__Thermodesulfobacteriota;c__Syntrophia;o__Syntrophales;f__Syntrophaceae
Anaeromyxobacteraceae	3e-05	2.8e-05	1.9e-05	2.2e-05	2e-05	k__Bacteria;p__Myxococcota;c__Myxococcia;o__Myxococcales;f__Anaeromyxobacteraceae
Catalimonadaceae	3.3e-05	3.6e-05	1.6e-05	3.1e-05	2.2e-05	k__Bacteria;p__Bacteroidota;c__Cytophagia;o__Cytophagales;f__Catalimonadaceae
Borreliaceae	1.1e-05	7e-06	2e-06	8e-06	4e-06	k__Bacteria;p__Spirochaetota;c__Spirochaetia;o__Spirochaetales;f__Borreliaceae
Limisphaeraceae	2.8e-05	2.9e-05	1.6e-05	1.9e-05	1.7e-05	k__Bacteria;p__Verrucomicrobiota;c__Verrucomicrobiae;o__Limisphaerales;f__Limisphaeraceae
Kosmotogaceae	3.7e-05	2.9e-05	1.7e-05	3.4e-05	2.9e-05	k__Bacteria;p__Thermotogota;c__Thermotogae;o__Kosmotogales;f__Kosmotogaceae
Gemellaceae	4e-05	3e-05	3.8e-05	5e-05	4.5e-05	k__Bacteria;p__Bacillota;c__Bacilli;o__Bacillales;f__Gemellaceae
Halieaceae	1.4e-05	8e-06	2.5e-05	1e-05	1.5e-05	k__Bacteria;p__Pseudomonadota;c__Gammaproteobacteria;o__Cellvibrionales;f__Halieaceae
Bryobacteraceae	1.8e-05	1.6e-05	8e-06	9e-06	1.5e-05	k__Bacteria;p__Acidobacteriota;c__Terriglobia;o__Bryobacterales;f__Bryobacteraceae
Hyphomonadaceae	1.5e-05	1.4e-05	4.1e-05	1.6e-05	1.3e-05	k__Bacteria;p__Pseudomonadota;c__Alphaproteobacteria;o__Hyphomonadales;f__Hyphomonadaceae
Anaplasmataceae	8e-06	7e-06	4e-06	1.2e-05	2.7e-05	k__Bacteria;p__Pseudomonadota;c__Alphaproteobacteria;o__Rickettsiales;f__Anaplasmataceae
Hydrogenothermaceae	2.5e-05	2.6e-05	1.7e-05	3.8e-05	1.6e-05	k__Bacteria;p__Aquificota;c__Aquificae;o__Aquificales;f__Hydrogenothermaceae
Neomegalonemataceae	1e-06	0	4.1e-05	0	8e-06	k__Bacteria;p__Pseudomonadota;c__Alphaproteobacteria;o__Rhodobacterales;f__Neomegalonemataceae
Budviciaceae	1.2e-05	2e-05	7e-06	7e-06	7e-06	k__Bacteria;p__Pseudomonadota;c__Gammaproteobacteria;o__Enterobacterales;f__Budviciaceae
Bartonellaceae	1.4e-05	1.4e-05	1.1e-05	1.3e-05	8e-06	k__Bacteria;p__Pseudomonadota;c__Alphaproteobacteria;o__Hyphomicrobiales;f__Bartonellaceae
Halanaerobiaceae	4.7e-05	4.2e-05	2.4e-05	3.6e-05	3.6e-05	k__Bacteria;p__Bacillota;c__Clostridia;o__Halanaerobiales;f__Halanaerobiaceae
Gordoniaceae	6e-06	7e-06	1e-05	5e-06	1.5e-05	k__Bacteria;p__Actinomycetota;c__Actinomycetes;o__Mycobacteriales;f__Gordoniaceae
Beijerinckiaceae	9e-06	8e-06	4.3e-05	8e-06	1.1e-05	k__Bacteria;p__Pseudomonadota;c__Alphaproteobacteria;o__Hyphomicrobiales;f__Beijerinckiaceae
Holophagaceae	3.2e-05	3.7e-05	2e-05	2.6e-05	2.4e-05	k__Bacteria;p__Acidobacteriota;c__Holophagae;o__Holophagales;f__Holophagaceae
Microcoleaceae	2.6e-05	2.9e-05	2e-05	2.3e-05	2.7e-05	k__Bacteria;p__Cyanobacteriota;c__Cyanophyceae;o__Oscillatoriales;f__Microcoleaceae
Ceratobasidiaceae	9e-06	8e-06	6e-06	1.2e-05	2.3e-05	k__Eukaryota;p__Basidiomycota;c__Agaricomycetes;o__Cantharellales;f__Ceratobasidiaceae
Erysiphaceae	8e-06	4e-06	6e-06	6e-06	2.1e-05	k__Eukaryota;p__Ascomycota;c__Leotiomycetes;o__Erysiphales;f__Erysiphaceae
Schleiferiaceae	1.8e-05	2e-05	1.2e-05	1e-05	1.5e-05	k__Bacteria;p__Bacteroidota;c__Flavobacteriia;o__Flavobacteriales;f__Schleiferiaceae
Nitrosopumilaceae	4e-06	2e-06	2e-06	2e-06	1e-05	k__Archaea;p__Nitrososphaerota;c__Nitrososphaeria;o__Nitrosopumilales;f__Nitrosopumilaceae
Catenariaceae	7e-06	1e-05	2e-06	1.4e-05	1.1e-05	k__Eukaryota;p__Blastocladiomycota;c__Blastocladiomycetes;o__Blastocladiales;f__Catenariaceae
Endozoicomonadaceae	3.3e-05	5.3e-05	2.4e-05	3.2e-05	2.5e-05	k__Bacteria;p__Pseudomonadota;c__Gammaproteobacteria;o__Oceanospirillales;f__Endozoicomonadaceae
Polyangiaceae	3e-05	4.3e-05	2.7e-05	2.2e-05	2.6e-05	k__Bacteria;p__Myxococcota;c__Unclassified;o__Polyangiales;f__Polyangiaceae
Novispirillaceae	1.9e-05	2.5e-05	8e-06	2.2e-05	8e-06	k__Bacteria;p__Pseudomonadota;c__Alphaproteobacteria;o__Rhodospirillales;f__Novispirillaceae
Acidaminobacteraceae	3.1e-05	2.4e-05	1.8e-05	3.3e-05	3.1e-05	k__Bacteria;p__Bacillota;c__Clostridia;o__Peptostreptococcales;f__Acidaminobacteraceae
Williamwhitmaniaceae	3.6e-05	5.1e-05	1.7e-05	3.4e-05	3.3e-05	k__Bacteria;p__Bacteroidota;c__Bacteroidia;o__Bacteroidales;f__Williamwhitmaniaceae
Astraeaceae	3e-06	1e-06	3e-06	3e-06	2e-06	k__Eukaryota;p__Basidiomycota;c__Agaricomycetes;o__Boletales;f__Astraeaceae
Pseudobdellovibrionaceae	3.9e-05	3.8e-05	3.8e-05	3.7e-05	2.7e-05	k__Bacteria;p__Bdellovibrionota;c__Bdellovibrionia;o__Bdellovibrionales;f__Pseudobdellovibrionaceae
Mycenaceae	9e-06	1.4e-05	2e-06	1.4e-05	1.5e-05	k__Eukaryota;p__Basidiomycota;c__Agaricomycetes;o__Agaricales;f__Mycenaceae
Gallaecimonadaceae	3e-06	1e-06	3e-06	2e-06	1e-05	k__Bacteria;p__Pseudomonadota;c__Gammaproteobacteria;o__Enterobacterales;f__Gallaecimonadaceae
Desulfarculaceae	1.7e-05	1.6e-05	8e-06	1.1e-05	1.2e-05	k__Bacteria;p__Thermodesulfobacteriota;c__Desulfarculia;o__Desulfarculales;f__Desulfarculaceae
Syntrophorhabdaceae	1.9e-05	1.9e-05	1e-05	2.1e-05	1.2e-05	k__Bacteria;p__Thermodesulfobacteriota;c__Syntrophorhabdia;o__Syntrophorhabdales;f__Syntrophorhabdaceae
Gottschalkiaceae	4.1e-05	4e-05	1.9e-05	4.5e-05	3e-05	k__Bacteria;p__Bacillota;c__Tissierellia;o__Tissierellales;f__Gottschalkiaceae
Choanephoraceae	7e-06	7e-06	1e-06	1.2e-05	1.1e-05	k__Eukaryota;p__Mucoromycota;c__Mucoromycetes;o__Mucorales;f__Choanephoraceae
Desulfurobacteriaceae	3.1e-05	3.6e-05	1.6e-05	2.4e-05	1.9e-05	k__Bacteria;p__Aquificota;c__Aquificae;o__Desulfurobacteriales;f__Desulfurobacteriaceae
Synechococcaceae	2.1e-05	3.5e-05	1.5e-05	1.8e-05	2.5e-05	k__Bacteria;p__Cyanobacteriota;c__Cyanophyceae;o__Synechococcales;f__Synechococcaceae
Mitoviridae	2e-06	0	6e-06	0	1.3e-05	k__Viruses;p__Lenarviricota;c__Howeltoviricetes;o__Cryppavirales;f__Mitoviridae
Calditrichaceae	2.4e-05	2.3e-05	9e-06	1.2e-05	1.3e-05	k__Bacteria;p__Calditrichota;c__Calditrichia;o__Calditrichales;f__Calditrichaceae
Aquaspirillaceae	1.2e-05	7e-06	5.6e-05	7e-06	1.2e-05	k__Bacteria;p__Pseudomonadota;c__Betaproteobacteria;o__Neisseriales;f__Aquaspirillaceae
Pleomorphomonadaceae	1.8e-05	1.2e-05	3.6e-05	1.1e-05	1.2e-05	k__Bacteria;p__Pseudomonadota;c__Alphaproteobacteria;o__Hyphomicrobiales;f__Pleomorphomonadaceae
Desulfonauticaceae	1.1e-05	1e-05	3e-06	3e-06	4e-06	k__Bacteria;p__Thermodesulfobacteriota;c__Desulfovibrionia;o__Desulfovibrionales;f__Desulfonauticaceae
Ramicandelaberaceae	6e-06	6e-06	2e-06	1.1e-05	9e-06	k__Eukaryota;p__Zoopagomycota;c__Unclassified;o__Ramicandelaberales;f__Ramicandelaberaceae
Nautiliaceae	1.7e-05	1.3e-05	6e-06	1.3e-05	8e-06	k__Bacteria;p__Campylobacterota;c__Epsilonproteobacteria;o__Nautiliales;f__Nautiliaceae
Francisellaceae	1.7e-05	2.7e-05	1.5e-05	2.7e-05	1.2e-05	k__Bacteria;p__Pseudomonadota;c__Gammaproteobacteria;o__Thiotrichales;f__Francisellaceae
Hahellaceae	2.5e-05	3e-05	2.2e-05	2.6e-05	1.7e-05	k__Bacteria;p__Pseudomonadota;c__Gammaproteobacteria;o__Oceanospirillales;f__Hahellaceae
Dipodascaceae	8e-06	7e-06	4e-06	1.3e-05	1.4e-05	k__Eukaryota;p__Ascomycota;c__Saccharomycetes;o__Saccharomycetales;f__Dipodascaceae
Microcystaceae	2.4e-05	2e-05	1.9e-05	1.3e-05	1.5e-05	k__Bacteria;p__Cyanobacteriota;c__Cyanophyceae;o__Chroococcales;f__Microcystaceae
Methylacidiphilaceae	1e-05	1e-05	1.1e-05	8e-06	1.7e-05	k__Bacteria;p__Verrucomicrobiota;c__Methylacidiphilae;o__Methylacidiphilales;f__Methylacidiphilaceae
Dehalococcoidaceae	2.8e-05	2.6e-05	1.9e-05	3.4e-05	2.8e-05	k__Bacteria;p__Chloroflexota;c__Dehalococcoidia;o__Dehalococcoidales;f__Dehalococcoidaceae
Bernardetiaceae	8e-06	7e-06	5e-06	8e-06	1.3e-05	k__Bacteria;p__Bacteroidota;c__Cytophagia;o__Cytophagales;f__Bernardetiaceae
Sporanaerobacteraceae	3.3e-05	3.3e-05	2.3e-05	4.1e-05	3.1e-05	k__Bacteria;p__Bacillota;c__Tissierellia;o__Tissierellales;f__Sporanaerobacteraceae
Glomerellaceae	9e-06	7e-06	4e-06	1.1e-05	1.2e-05	k__Eukaryota;p__Ascomycota;c__Sordariomycetes;o__Glomerellales;f__Glomerellaceae
Desulfatibacillaceae	1.4e-05	1.6e-05	8e-06	1.6e-05	1.7e-05	k__Bacteria;p__Thermodesulfobacteriota;c__Desulfobacteria;o__Desulfobacterales;f__Desulfatibacillaceae
Adintoviridae	5e-06	3e-06	1e-06	1e-06	5e-06	k__Viruses;p__Preplasmiviricota;c__Polintoviricetes;o__Orthopolintovirales;f__Adintoviridae
Sterolibacteriaceae	1.5e-05	1.6e-05	2.1e-05	1.1e-05	1.4e-05	k__Bacteria;p__Pseudomonadota;c__Betaproteobacteria;o__Nitrosomonadales;f__Sterolibacteriaceae
Syntrophobacteraceae	2.6e-05	2.9e-05	1.5e-05	2.3e-05	2.1e-05	k__Bacteria;p__Thermodesulfobacteriota;c__Syntrophobacteria;o__Syntrophobacterales;f__Syntrophobacteraceae
Malasseziaceae	6e-06	6e-06	2e-06	1.1e-05	1e-05	k__Eukaryota;p__Basidiomycota;c__Malasseziomycetes;o__Malasseziales;f__Malasseziaceae
Candidatus Vecturitrichaceae	1.8e-05	2.1e-05	8e-06	1.7e-05	2.1e-05	k__Bacteria;p__Candidatus Moduliflexota;c__Candidatus Vecturitrichia;o__Candidatus Vecturitrichales;f__Candidatus Vecturitrichaceae
Clostridiales Family XVI. Incertae Sedis	9e-06	1.1e-05	7e-06	1.1e-05	8e-06	k__Bacteria;p__Bacillota;c__Clostridia;o__Eubacteriales;f__Clostridiales Family XVI. Incertae Sedis
Desulfomicrobiaceae	1.7e-05	1.7e-05	1.1e-05	1.9e-05	2.1e-05	k__Bacteria;p__Thermodesulfobacteriota;c__Desulfovibrionia;o__Desulfovibrionales;f__Desulfomicrobiaceae
Terrimicrobiaceae	2.2e-05	2.3e-05	1.1e-05	1.7e-05	1.3e-05	k__Bacteria;p__Verrucomicrobiota;c__Terrimicrobiia;o__Terrimicrobiales;f__Terrimicrobiaceae
Ferrimonadaceae	1e-05	9e-06	2.4e-05	8e-06	1.6e-05	k__Bacteria;p__Pseudomonadota;c__Gammaproteobacteria;o__Alteromonadales;f__Ferrimonadaceae
Herpotrichiellaceae	3e-06	2e-06	8e-06	6e-06	6e-06	k__Eukaryota;p__Ascomycota;c__Eurotiomycetes;o__Chaetothyriales;f__Herpotrichiellaceae
Culicoidibacteraceae	9e-06	3e-06	2e-06	1.1e-05	5e-06	k__Bacteria;p__Bacillota;c__Culicoidibacteria;o__Culicoidibacterales;f__Culicoidibacteraceae
Candidatus Cloacimonadaceae	2.5e-05	2.9e-05	1.3e-05	2.2e-05	2e-05	k__Bacteria;p__Candidatus Cloacimonadota;c__Candidatus Cloacimonadia;o__Candidatus Cloacimonadales;f__Candidatus Cloacimonadaceae
Clostridiales Family XVII. Incertae Sedis	9e-06	1.1e-05	3e-06	7e-06	1.2e-05	k__Bacteria;p__Bacillota;c__Clostridia;o__Eubacteriales;f__Clostridiales Family XVII. Incertae Sedis
Orbiliaceae	6e-06	7e-06	1e-06	1e-05	9e-06	k__Eukaryota;p__Ascomycota;c__Orbiliomycetes;o__Orbiliales;f__Orbiliaceae
Nitratiruptoraceae	1.5e-05	1.3e-05	8e-06	1.1e-05	1e-05	k__Bacteria;p__Campylobacterota;c__Epsilonproteobacteria;o__Nautiliales;f__Nitratiruptoraceae
Candidatus Termititenacaceae	2.2e-05	2.6e-05	1.3e-05	2e-05	1.6e-05	k__Bacteria;p__Candidatus Margulisiibacteriota;c__Candidatus Termititenacia;o__Candidatus Termititenacales;f__Candidatus Termititenacaceae
Phycodnaviridae	1.2e-05	6e-06	6e-06	1.1e-05	5e-06	k__Viruses;p__Nucleocytoviricota;c__Megaviricetes;o__Algavirales;f__Phycodnaviridae
Capsulimonadaceae	1.9e-05	1.7e-05	1.1e-05	1.8e-05	1.9e-05	k__Bacteria;p__Armatimonadota;c__Armatimonadia;o__Capsulimonadales;f__Capsulimonadaceae
Desulfolunaceae	2.5e-05	3.4e-05	1.3e-05	3.1e-05	1.6e-05	k__Bacteria;p__Thermodesulfobacteriota;c__Desulfobacteria;o__Desulfobacterales;f__Desulfolunaceae
Entomoplasmataceae	1.7e-05	1.8e-05	8e-06	1.9e-05	1.2e-05	k__Bacteria;p__Mycoplasmatota;c__Mollicutes;o__Entomoplasmatales;f__Entomoplasmataceae
Persicobacteraceae	3.3e-05	3.4e-05	2.6e-05	2.8e-05	2.5e-05	k__Bacteria;p__Bacteroidota;c__Cytophagia;o__Cytophagales;f__Persicobacteraceae
Parvibaculaceae	1.4e-05	1.5e-05	2.8e-05	9e-06	1.3e-05	k__Bacteria;p__Pseudomonadota;c__Alphaproteobacteria;o__Hyphomicrobiales;f__Parvibaculaceae
Fimbriimonadaceae	5e-06	6e-06	2e-06	2e-06	4e-06	k__Bacteria;p__Armatimonadota;c__Fimbriimonadia;o__Fimbriimonadales;f__Fimbriimonadaceae
Halothiobacillaceae	1.4e-05	1.4e-05	9e-06	1.9e-05	7e-06	k__Bacteria;p__Pseudomonadota;c__Gammaproteobacteria;o__Chromatiales;f__Halothiobacillaceae
Geminocystaceae	1.1e-05	1.1e-05	5e-06	9e-06	1.5e-05	k__Bacteria;p__Cyanobacteriota;c__Cyanophyceae;o__Chroococcales;f__Geminocystaceae
Longimicrobiaceae	2e-05	2.7e-05	1.1e-05	1.6e-05	1.3e-05	k__Bacteria;p__Gemmatimonadota;c__Longimicrobiia;o__Longimicrobiales;f__Longimicrobiaceae
Robiginitomaculaceae	4e-06	4e-06	9e-06	2e-06	9e-06	k__Bacteria;p__Pseudomonadota;c__Alphaproteobacteria;o__Maricaulales;f__Robiginitomaculaceae
Haloferacaceae	1.1e-05	1.6e-05	5e-06	9e-06	1.2e-05	k__Archaea;p__Euryarchaeota;c__Halobacteria;o__Haloferacales;f__Haloferacaceae
Steroidobacteraceae	1.5e-05	1.6e-05	1.8e-05	1e-05	1.5e-05	k__Bacteria;p__Pseudomonadota;c__Gammaproteobacteria;o__Steroidobacterales;f__Steroidobacteraceae
Geopsychrobacteraceae	1.3e-05	1.1e-05	6e-06	9e-06	7e-06	k__Bacteria;p__Thermodesulfobacteriota;c__Desulfuromonadia;o__Desulfuromonadales;f__Geopsychrobacteraceae
Desulfatirhabdiaceae	2e-05	2.7e-05	1.1e-05	1.8e-05	2.6e-05	k__Bacteria;p__Thermodesulfobacteriota;c__Desulfobacteria;o__Desulfobacterales;f__Desulfatirhabdiaceae
Parachlamydiaceae	2e-05	1.8e-05	1e-05	2.8e-05	1.5e-05	k__Bacteria;p__Chlamydiota;c__Chlamydiia;o__Parachlamydiales;f__Parachlamydiaceae
Poxviridae	3e-06	2e-06	0	3e-06	1e-05	k__Viruses;p__Nucleocytoviricota;c__Pokkesviricetes;o__Chitovirales;f__Poxviridae
Maricaulaceae	2.2e-05	2.4e-05	1.8e-05	1.9e-05	1.5e-05	k__Bacteria;p__Pseudomonadota;c__Alphaproteobacteria;o__Maricaulales;f__Maricaulaceae
Roseivirgaceae	2.4e-05	3.3e-05	1.1e-05	1.7e-05	1.9e-05	k__Bacteria;p__Bacteroidota;c__Cytophagia;o__Cytophagales;f__Roseivirgaceae
Pseudanabaenaceae	1.9e-05	1.7e-05	1.2e-05	1.5e-05	1.5e-05	k__Bacteria;p__Cyanobacteriota;c__Cyanophyceae;o__Pseudanabaenales;f__Pseudanabaenaceae
Wallemiaceae	6e-06	6e-06	1e-06	1.1e-05	9e-06	k__Eukaryota;p__Basidiomycota;c__Wallemiomycetes;o__Wallemiales;f__Wallemiaceae
Owenweeksiaceae	8e-06	9e-06	3e-06	9e-06	1.1e-05	k__Bacteria;p__Bacteroidota;c__Flavobacteriia;o__Flavobacteriales;f__Owenweeksiaceae
Tilletiaceae	5e-06	4e-06	3e-06	5e-06	1.3e-05	k__Eukaryota;p__Basidiomycota;c__Exobasidiomycetes;o__Tilletiales;f__Tilletiaceae
Cesiribacteraceae	1.1e-05	1.4e-05	6e-06	8e-06	1.5e-05	k__Bacteria;p__Bacteroidota;c__Cytophagia;o__Cytophagales;f__Cesiribacteraceae
Mycotyphaceae	4e-06	5e-06	0	9e-06	8e-06	k__Eukaryota;p__Mucoromycota;c__Mucoromycetes;o__Mucorales;f__Mycotyphaceae
Tepidisphaeraceae	1.6e-05	1.6e-05	1e-05	1.1e-05	1e-05	k__Bacteria;p__Planctomycetota;c__Phycisphaerae;o__Tepidisphaerales;f__Tepidisphaeraceae
Candidatus Methanofastidiosaceae	9e-06	6e-06	7e-06	6e-06	4e-06	k__Archaea;p__Euryarchaeota;c__Candidatus Methanofastidiosia;o__Candidatus Methanofastidiosales;f__Candidatus Methanofastidiosaceae
Kangiellaceae	4e-06	4e-06	7e-06	4e-06	7e-06	k__Bacteria;p__Pseudomonadota;c__Gammaproteobacteria;o__Kangiellales;f__Kangiellaceae
Ignatzschineriaceae	5e-06	4e-06	1.3e-05	5e-06	9e-06	k__Bacteria;p__Pseudomonadota;c__Gammaproteobacteria;o__Cardiobacteriales;f__Ignatzschineriaceae
Mesyanzhinovviridae	5e-06	5e-06	4e-06	1e-06	7e-06	k__Viruses;p__Uroviricota;c__Caudoviricetes;o__Unclassified;f__Mesyanzhinovviridae
Kappamycetaceae	5e-06	4e-06	2e-06	7e-06	8e-06	k__Eukaryota;p__Chytridiomycota;c__Chytridiomycetes;o__Rhizophydiales;f__Kappamycetaceae
Bacillales Family X. Incertae Sedis	1.7e-05	1.6e-05	9e-06	1.6e-05	1.1e-05	k__Bacteria;p__Bacillota;c__Bacilli;o__Bacillales;f__Bacillales Family X. Incertae Sedis
Echinimonadaceae	3e-06	3e-06	1e-06	2e-06	7e-06	k__Bacteria;p__Pseudomonadota;c__Gammaproteobacteria;o__Alteromonadales;f__Echinimonadaceae
Gemmatimonadaceae	2.1e-05	2.1e-05	1.1e-05	1.9e-05	1.1e-05	k__Bacteria;p__Gemmatimonadota;c__Gemmatimonadetes;o__Gemmatimonadales;f__Gemmatimonadaceae
Haloarculaceae	1.4e-05	1.1e-05	7e-06	1.3e-05	1.6e-05	k__Archaea;p__Euryarchaeota;c__Halobacteria;o__Halobacteriales;f__Haloarculaceae
Sandaracinaceae	1.1e-05	1.1e-05	7e-06	1.2e-05	1.3e-05	k__Bacteria;p__Myxococcota;c__Unclassified;o__Polyangiales;f__Sandaracinaceae
Phreatobacteraceae	3e-06	1e-06	1.3e-05	1e-06	3e-06	k__Bacteria;p__Pseudomonadota;c__Alphaproteobacteria;o__Hyphomicrobiales;f__Phreatobacteraceae
Ascoideaceae	4e-06	4e-06	1e-06	9e-06	8e-06	k__Eukaryota;p__Ascomycota;c__Saccharomycetes;o__Saccharomycetales;f__Ascoideaceae
Gallionellaceae	8e-06	6e-06	2.4e-05	6e-06	7e-06	k__Bacteria;p__Pseudomonadota;c__Betaproteobacteria;o__Nitrosomonadales;f__Gallionellaceae
Metschnikowiaceae	8e-06	1e-05	1.2e-05	1.3e-05	1.3e-05	k__Eukaryota;p__Ascomycota;c__Saccharomycetes;o__Saccharomycetales;f__Metschnikowiaceae
Trichomonascaceae	5e-06	5e-06	2e-06	8e-06	7e-06	k__Eukaryota;p__Ascomycota;c__Saccharomycetes;o__Saccharomycetales;f__Trichomonascaceae
Jiangellaceae	1.1e-05	1.5e-05	9e-06	1e-05	1.1e-05	k__Bacteria;p__Actinomycetota;c__Actinomycetes;o__Jiangellales;f__Jiangellaceae
Salinisphaeraceae	6e-06	5e-06	9e-06	5e-06	3e-06	k__Bacteria;p__Pseudomonadota;c__Gammaproteobacteria;o__Salinisphaerales;f__Salinisphaeraceae
Desertifilaceae	2e-06	3e-06	1e-06	3e-06	7e-06	k__Bacteria;p__Cyanobacteriota;c__Cyanophyceae;o__Desertifilales;f__Desertifilaceae
Nectriaceae	1.6e-05	2.3e-05	1.8e-05	2e-05	1.9e-05	k__Eukaryota;p__Ascomycota;c__Sordariomycetes;o__Hypocreales;f__Nectriaceae
Cryptococcaceae	5e-06	5e-06	8e-06	8e-06	9e-06	k__Eukaryota;p__Basidiomycota;c__Tremellomycetes;o__Tremellales;f__Cryptococcaceae
Tulasnellaceae	4e-06	5e-06	1e-06	8e-06	8e-06	k__Eukaryota;p__Basidiomycota;c__Agaricomycetes;o__Cantharellales;f__Tulasnellaceae
Oligoflexaceae	5e-06	4e-06	3e-06	4e-06	3e-06	k__Bacteria;p__Bdellovibrionota;c__Oligoflexia;o__Oligoflexales;f__Oligoflexaceae
Atribacteraceae	1.2e-05	2e-05	4e-06	5e-06	1e-05	k__Bacteria;p__Atribacterota;c__Atribacteria;o__Atribacterales;f__Atribacteraceae
Filobasidiaceae	6e-06	7e-06	4e-06	9e-06	9e-06	k__Eukaryota;p__Basidiomycota;c__Tremellomycetes;o__Filobasidiales;f__Filobasidiaceae
Magnetospirillaceae	6e-06	7e-06	9e-06	7e-06	4e-06	k__Bacteria;p__Pseudomonadota;c__Alphaproteobacteria;o__Rhodospirillales;f__Magnetospirillaceae
Promicromonosporaceae	6e-06	4e-06	1.6e-05	4e-06	6e-06	k__Bacteria;p__Actinomycetota;c__Actinomycetes;o__Micrococcales;f__Promicromonosporaceae
Chroococcaceae	1e-05	8e-06	6e-06	1e-05	1.5e-05	k__Bacteria;p__Cyanobacteriota;c__Cyanophyceae;o__Chroococcales;f__Chroococcaceae
Geothermobacteraceae	1.3e-05	1.5e-05	7e-06	1e-05	1.1e-05	k__Bacteria;p__Thermodesulfobacteriota;c__Desulfuromonadia;o__Desulfuromonadales;f__Geothermobacteraceae
Bradymonadaceae	9e-06	1e-05	9e-06	8e-06	1.2e-05	k__Bacteria;p__Unclassified;c__Deltaproteobacteria;o__Bradymonadales;f__Bradymonadaceae
Arenbergviridae	4e-06	6e-06	1.5e-05	7e-06	2e-06	k__Viruses;p__Uroviricota;c__Caudoviricetes;o__Unclassified;f__Arenbergviridae
Candidatus Competibacteraceae	1.7e-05	1.9e-05	2.3e-05	1.6e-05	1.5e-05	k__Bacteria;p__Pseudomonadota;c__Gammaproteobacteria;o__Unclassified;f__Candidatus Competibacteraceae
Thermococcaceae	2.2e-05	2.5e-05	1e-05	2.4e-05	1.6e-05	k__Archaea;p__Euryarchaeota;c__Thermococci;o__Thermococcales;f__Thermococcaceae
Geosiphonaceae	8e-06	5e-06	1e-05	8e-06	1.1e-05	k__Eukaryota;p__Mucoromycota;c__Glomeromycetes;o__Archaeosporales;f__Geosiphonaceae
Natrialbaceae	1.1e-05	1.2e-05	4e-06	1.2e-05	8e-06	k__Archaea;p__Euryarchaeota;c__Halobacteria;o__Natrialbales;f__Natrialbaceae
Thermosediminibacteraceae	1.6e-05	1e-05	7e-06	1.9e-05	1.3e-05	k__Bacteria;p__Bacillota;c__Clostridia;o__Thermosediminibacterales;f__Thermosediminibacteraceae
Ekchuahviridae	1e-06	0	0	0	0	k__Viruses;p__Uroviricota;c__Caudoviricetes;o__Nakonvirales;f__Ekchuahviridae
Deferrisomataceae	1.4e-05	1.9e-05	1.3e-05	1e-05	1.1e-05	k__Bacteria;p__Thermodesulfobacteriota;c__Deferrisomatia;o__Deferrisomatales;f__Deferrisomataceae
Amorphaceae	6e-06	6e-06	2.5e-05	4e-06	6e-06	k__Bacteria;p__Pseudomonadota;c__Alphaproteobacteria;o__Hyphomicrobiales;f__Amorphaceae
Hydrogenimonadaceae	9e-06	9e-06	5e-06	7e-06	5e-06	k__Bacteria;p__Campylobacterota;c__Epsilonproteobacteria;o__Campylobacterales;f__Hydrogenimonadaceae
Serendipitaceae	4e-06	4e-06	1e-06	7e-06	6e-06	k__Eukaryota;p__Basidiomycota;c__Agaricomycetes;o__Sebacinales;f__Serendipitaceae
Melioribacteraceae	1.7e-05	1.7e-05	1e-05	1.4e-05	1.8e-05	k__Bacteria;p__Ignavibacteriota;c__Ignavibacteria;o__Ignavibacteriales;f__Melioribacteraceae
Caulochytriaceae	4e-06	4e-06	1e-06	6e-06	6e-06	k__Eukaryota;p__Chytridiomycota;c__Chytridiomycetes;o__Caulochytriales;f__Caulochytriaceae
Ustilaginaceae	4e-06	3e-06	3e-06	4e-06	5e-06	k__Eukaryota;p__Basidiomycota;c__Ustilaginomycetes;o__Ustilaginales;f__Ustilaginaceae
Dermacoccaceae	5e-06	1e-05	5e-06	3e-06	5e-06	k__Bacteria;p__Actinomycetota;c__Actinomycetes;o__Micrococcales;f__Dermacoccaceae
Vicingaceae	1.5e-05	2e-05	9e-06	1.3e-05	1.8e-05	k__Bacteria;p__Bacteroidota;c__Flavobacteriia;o__Flavobacteriales;f__Vicingaceae
Desulfobacteriaceae	1.1e-05	1.2e-05	7e-06	9e-06	8e-06	k__Bacteria;p__Thermodesulfobacteriota;c__Desulfobacteria;o__Desulfobacterales;f__Desulfobacteriaceae
Dictyobacteraceae	5e-06	3e-06	4e-06	3e-06	6e-06	k__Bacteria;p__Chloroflexota;c__Ktedonobacteria;o__Ktedonobacterales;f__Dictyobacteraceae
Olpidiaceae	5e-06	5e-06	2e-06	6e-06	7e-06	k__Eukaryota;p__Olpidiomycota;c__Olpidiomycetes;o__Olpidiales;f__Olpidiaceae
Conexibacteraceae	4e-06	3e-06	8e-06	3e-06	2e-06	k__Bacteria;p__Actinomycetota;c__Thermoleophilia;o__Solirubrobacterales;f__Conexibacteraceae
Polyporaceae	5e-06	6e-06	5e-06	7e-06	8e-06	k__Eukaryota;p__Basidiomycota;c__Agaricomycetes;o__Polyporales;f__Polyporaceae
Rhodocytophagaceae	1.2e-05	2.1e-05	1e-05	7e-06	7e-06	k__Bacteria;p__Bacteroidota;c__Cytophagia;o__Cytophagales;f__Rhodocytophagaceae
Demequinaceae	1.5e-05	1.6e-05	1.6e-05	1.4e-05	1.3e-05	k__Bacteria;p__Actinomycetota;c__Actinomycetes;o__Micrococcales;f__Demequinaceae
Xylariaceae	5e-06	6e-06	1e-06	7e-06	8e-06	k__Eukaryota;p__Ascomycota;c__Sordariomycetes;o__Xylariales;f__Xylariaceae
Silvanigrellaceae	5e-06	7e-06	3e-06	3e-06	2e-06	k__Bacteria;p__Bdellovibrionota;c__Oligoflexia;o__Silvanigrellales;f__Silvanigrellaceae
Terasakiellaceae	1.3e-05	1.7e-05	5e-06	1.4e-05	9e-06	k__Bacteria;p__Pseudomonadota;c__Alphaproteobacteria;o__Rhodospirillales;f__Terasakiellaceae
Rhodothermaceae	1.3e-05	1.5e-05	7e-06	1e-05	9e-06	k__Bacteria;p__Rhodothermota;c__Rhodothermia;o__Rhodothermales;f__Rhodothermaceae
Enterocytozoonidae	3e-06	4e-06	1e-06	7e-06	6e-06	k__Eukaryota;p__Microsporidia;c__Unclassified;o__Unclassified;f__Enterocytozoonidae
Salinibacteraceae	1.4e-05	1.9e-05	1.2e-05	1.2e-05	1e-05	k__Bacteria;p__Rhodothermota;c__Rhodothermia;o__Rhodothermales;f__Salinibacteraceae
Desulfonatronovibrionaceae	1.5e-05	1.5e-05	1e-05	2e-05	1.2e-05	k__Bacteria;p__Thermodesulfobacteriota;c__Desulfovibrionia;o__Desulfovibrionales;f__Desulfonatronovibrionaceae
Marivirgaceae	1.4e-05	1.6e-05	1.3e-05	1.2e-05	1.5e-05	k__Bacteria;p__Bacteroidota;c__Cytophagia;o__Cytophagales;f__Marivirgaceae
Pilobolaceae	3e-06	3e-06	0	6e-06	5e-06	k__Eukaryota;p__Mucoromycota;c__Mucoromycetes;o__Mucorales;f__Pilobolaceae
Candidatus Methanoperedenaceae	1.2e-05	1.2e-05	5e-06	7e-06	1.4e-05	k__Archaea;p__Euryarchaeota;c__Methanomicrobia;o__Methanosarcinales;f__Candidatus Methanoperedenaceae
Wenzhouxiangellaceae	8e-06	8e-06	1.7e-05	6e-06	9e-06	k__Bacteria;p__Pseudomonadota;c__Gammaproteobacteria;o__Chromatiales;f__Wenzhouxiangellaceae
Candidatus Korobacteraceae	8e-06	1e-05	6e-06	7e-06	4e-06	k__Bacteria;p__Acidobacteriota;c__Terriglobia;o__Terriglobales;f__Candidatus Korobacteraceae
Brevibacteriaceae	7e-06	2e-06	9e-06	3e-06	9e-06	k__Bacteria;p__Actinomycetota;c__Actinomycetes;o__Micrococcales;f__Brevibacteriaceae
Thiobacillaceae	1.1e-05	1e-05	1.1e-05	1.3e-05	7e-06	k__Bacteria;p__Pseudomonadota;c__Betaproteobacteria;o__Nitrosomonadales;f__Thiobacillaceae
Kribbellaceae	1.4e-05	1.4e-05	9e-06	1.1e-05	1.3e-05	k__Bacteria;p__Actinomycetota;c__Actinomycetes;o__Propionibacteriales;f__Kribbellaceae
Salinarimonadaceae	2e-06	1e-06	1.2e-05	1e-06	4e-06	k__Bacteria;p__Pseudomonadota;c__Alphaproteobacteria;o__Hyphomicrobiales;f__Salinarimonadaceae
Saccotheciaceae	4e-06	3e-06	1.7e-05	4e-06	6e-06	k__Eukaryota;p__Ascomycota;c__Dothideomycetes;o__Dothideales;f__Saccotheciaceae
Thermodesulfovibrionaceae	1.2e-05	1e-05	3e-06	1.1e-05	6e-06	k__Bacteria;p__Nitrospirota;c__Thermodesulfovibrionia;o__Thermodesulfovibrionales;f__Thermodesulfovibrionaceae
Coxiellaceae	5e-06	6e-06	4e-06	6e-06	7e-06	k__Bacteria;p__Pseudomonadota;c__Gammaproteobacteria;o__Legionellales;f__Coxiellaceae
Thermoflexibacteraceae	1.5e-05	2e-05	5e-06	1.2e-05	1.2e-05	k__Bacteria;p__Bacteroidota;c__Cytophagia;o__Cytophagales;f__Thermoflexibacteraceae
Pyronemataceae	3e-06	3e-06	1e-06	5e-06	5e-06	k__Eukaryota;p__Ascomycota;c__Pezizomycetes;o__Pezizales;f__Pyronemataceae
Tindalliaceae	7e-06	4e-06	3e-06	8e-06	4e-06	k__Bacteria;p__Bacillota;c__Clostridia;o__Peptostreptococcales;f__Tindalliaceae
Ornithinimicrobiaceae	3e-06	2e-06	1e-05	4e-06	4e-06	k__Bacteria;p__Actinomycetota;c__Actinomycetes;o__Micrococcales;f__Ornithinimicrobiaceae
Sanguibacteraceae	1e-06	1e-06	3e-06	1e-06	5e-06	k__Bacteria;p__Actinomycetota;c__Actinomycetes;o__Micrococcales;f__Sanguibacteraceae
Methylocystaceae	1.1e-05	1e-05	2.1e-05	1e-05	9e-06	k__Bacteria;p__Pseudomonadota;c__Alphaproteobacteria;o__Hyphomicrobiales;f__Methylocystaceae
Acidithiobacillaceae	1.6e-05	1.6e-05	1.7e-05	9e-06	1.1e-05	k__Bacteria;p__Pseudomonadota;c__Acidithiobacillia;o__Acidithiobacillales;f__Acidithiobacillaceae
Desulfuribacillaceae	6e-06	4e-06	4e-06	7e-06	1.1e-05	k__Bacteria;p__Bacillota;c__Desulfuribacillia;o__Desulfuribacillales;f__Desulfuribacillaceae
Symbiobacteriaceae	1.3e-05	1.5e-05	6e-06	1.4e-05	1.3e-05	k__Bacteria;p__Bacillota;c__Clostridia;o__Eubacteriales;f__Symbiobacteriaceae
Astathelohaniidae	3e-06	3e-06	0	6e-06	5e-06	k__Eukaryota;p__Microsporidia;c__Unclassified;o__Unclassified;f__Astathelohaniidae
Desulfonatronaceae	1.1e-05	1e-05	1.5e-05	1e-05	1.2e-05	k__Bacteria;p__Thermodesulfobacteriota;c__Desulfovibrionia;o__Desulfovibrionales;f__Desulfonatronaceae
Methanocellaceae	5e-06	7e-06	2e-06	4e-06	6e-06	k__Archaea;p__Euryarchaeota;c__Methanomicrobia;o__Methanocellales;f__Methanocellaceae
Geovibrionaceae	1.2e-05	9e-06	8e-06	1.2e-05	8e-06	k__Bacteria;p__Deferribacterota;c__Deferribacteres;o__Deferribacterales;f__Geovibrionaceae
Russulaceae	4e-06	4e-06	1e-06	5e-06	6e-06	k__Eukaryota;p__Basidiomycota;c__Agaricomycetes;o__Russulales;f__Russulaceae
Candidatus Magnetomoraceae	1.2e-05	1.2e-05	6e-06	8e-06	9e-06	k__Bacteria;p__Thermodesulfobacteriota;c__Desulfobacteria;o__Desulfobacterales;f__Candidatus Magnetomoraceae
Cohaesibacteraceae	8e-06	6e-06	1.7e-05	3e-06	8e-06	k__Bacteria;p__Pseudomonadota;c__Alphaproteobacteria;o__Hyphomicrobiales;f__Cohaesibacteraceae
Thalassobaculaceae	4e-06	6e-06	1.1e-05	4e-06	3e-06	k__Bacteria;p__Pseudomonadota;c__Alphaproteobacteria;o__Rhodospirillales;f__Thalassobaculaceae
Syncephalastraceae	4e-06	3e-06	1e-06	5e-06	5e-06	k__Eukaryota;p__Mucoromycota;c__Mucoromycetes;o__Mucorales;f__Syncephalastraceae
Sedimenticolaceae	1.5e-05	1.4e-05	1.4e-05	1.2e-05	1.5e-05	k__Bacteria;p__Pseudomonadota;c__Gammaproteobacteria;o__Chromatiales;f__Sedimenticolaceae
Pseudeurotiaceae	3e-06	2e-06	2e-06	3e-06	2e-06	k__Eukaryota;p__Ascomycota;c__Leotiomycetes;o__Unclassified;f__Pseudeurotiaceae
Desulfurisporaceae	9e-06	1.1e-05	5e-06	8e-06	6e-06	k__Bacteria;p__Bacillota;c__Clostridia;o__Eubacteriales;f__Desulfurisporaceae
Psychromonadaceae	7e-06	5e-06	6e-06	6e-06	5e-06	k__Bacteria;p__Pseudomonadota;c__Gammaproteobacteria;o__Alteromonadales;f__Psychromonadaceae
Sneathiellaceae	1.2e-05	1.2e-05	7e-06	1.2e-05	7e-06	k__Bacteria;p__Pseudomonadota;c__Alphaproteobacteria;o__Sneathiellales;f__Sneathiellaceae
Vicinamibacteraceae	9e-06	8e-06	5e-06	6e-06	6e-06	k__Bacteria;p__Acidobacteriota;c__Vicinamibacteria;o__Vicinamibacterales;f__Vicinamibacteraceae
Amphiacanthidae	2e-06	1e-06	0	2e-06	4e-06	k__Eukaryota;p__Microsporidia;c__Unclassified;o__Unclassified;f__Amphiacanthidae
Dermabacteraceae	8e-06	8e-06	1.1e-05	4e-06	7e-06	k__Bacteria;p__Actinomycetota;c__Actinomycetes;o__Micrococcales;f__Dermabacteraceae
Methanococcaceae	1.1e-05	9e-06	6e-06	9e-06	1.3e-05	k__Archaea;p__Euryarchaeota;c__Methanococci;o__Methanococcales;f__Methanococcaceae
Candidatus Puniceispirillaceae	7e-06	5e-06	5e-06	4e-06	4e-06	k__Bacteria;p__Pseudomonadota;c__Alphaproteobacteria;o__Candidatus Puniceispirillales;f__Candidatus Puniceispirillaceae
Nodosilineaceae	7e-06	1.2e-05	6e-06	7e-06	7e-06	k__Bacteria;p__Cyanobacteriota;c__Cyanophyceae;o__Nodosilineales;f__Nodosilineaceae
Candidatus Hakubellaceae	9e-06	1e-05	8e-06	7e-06	7e-06	k__Bacteria;p__Actinomycetota;c__Unclassified;o__Candidatus Hakubellales;f__Candidatus Hakubellaceae
Gloeobacteraceae	2e-06	1e-06	3e-06	1e-06	1e-06	k__Bacteria;p__Cyanobacteriota;c__Cyanophyceae;o__Gloeobacterales;f__Gloeobacteraceae
Chrysoviridae	1e-06	0	0	0	0	k__Viruses;p__Duplornaviricota;c__Chrymotiviricetes;o__Ghabrivirales;f__Chrysoviridae
Alsobacteraceae	1e-06	0	1.4e-05	0	2e-06	k__Bacteria;p__Pseudomonadota;c__Alphaproteobacteria;o__Hyphomicrobiales;f__Alsobacteraceae
Geitlerinemataceae	5e-06	1e-06	8e-06	4e-06	3e-06	k__Bacteria;p__Cyanobacteriota;c__Cyanophyceae;o__Geitlerinematales;f__Geitlerinemataceae
Thermodesulfobacteriaceae	1.4e-05	1.5e-05	8e-06	1e-05	9e-06	k__Bacteria;p__Thermodesulfobacteriota;c__Thermodesulfobacteria;o__Thermodesulfobacteriales;f__Thermodesulfobacteriaceae
Tubulinosematidae	3e-06	2e-06	2e-06	4e-06	4e-06	k__Eukaryota;p__Microsporidia;c__Unclassified;o__Unclassified;f__Tubulinosematidae
Ketobacteraceae	3e-06	2e-06	2e-06	1e-06	1e-06	k__Bacteria;p__Pseudomonadota;c__Gammaproteobacteria;o__Pseudomonadales;f__Ketobacteraceae
Dongiaceae	6e-06	6e-06	5e-06	6e-06	5e-06	k__Bacteria;p__Pseudomonadota;c__Alphaproteobacteria;o__Rhodospirillales;f__Dongiaceae
Mesoaciditogaceae	7e-06	5e-06	2e-06	4e-06	3e-06	k__Bacteria;p__Thermotogota;c__Thermotogae;o__Mesoaciditogales;f__Mesoaciditogaceae
Chitinispirillaceae	1.3e-05	1.3e-05	7e-06	1.2e-05	1.4e-05	k__Bacteria;p__Fibrobacterota;c__Chitinispirillia;o__Chitinispirillales;f__Chitinispirillaceae
Koleobacteraceae	6e-06	5e-06	2e-06	6e-06	6e-06	k__Bacteria;p__Bacillota;c__Clostridia;o__Koleobacterales;f__Koleobacteraceae
Trichosporonaceae	3e-06	4e-06	1e-06	5e-06	5e-06	k__Eukaryota;p__Basidiomycota;c__Tremellomycetes;o__Trichosporonales;f__Trichosporonaceae
Fodinicurvataceae	8e-06	8e-06	1.6e-05	6e-06	5e-06	k__Bacteria;p__Pseudomonadota;c__Alphaproteobacteria;o__Rhodospirillales;f__Fodinicurvataceae
Nakamurellaceae	2e-06	2e-06	6e-06	1e-06	3e-06	k__Bacteria;p__Actinomycetota;c__Actinomycetes;o__Nakamurellales;f__Nakamurellaceae
Candidatus Scalinduaceae	9e-06	6e-06	3e-06	1e-05	1e-05	k__Bacteria;p__Planctomycetota;c__Candidatus Brocadiia;o__Candidatus Brocadiales;f__Candidatus Scalinduaceae
Hymenochaetaceae	3e-06	3e-06	0	4e-06	4e-06	k__Eukaryota;p__Basidiomycota;c__Agaricomycetes;o__Hymenochaetales;f__Hymenochaetaceae
Cyclonatronaceae	6e-06	8e-06	3e-06	4e-06	4e-06	k__Bacteria;p__Balneolota;c__Balneolia;o__Balneolales;f__Cyclonatronaceae
Mariprofundaceae	9e-06	1e-05	8e-06	7e-06	5e-06	k__Bacteria;p__Pseudomonadota;c__Zetaproteobacteria;o__Mariprofundales;f__Mariprofundaceae
Coleofasciculaceae	8e-06	1.1e-05	6e-06	7e-06	7e-06	k__Bacteria;p__Cyanobacteriota;c__Cyanophyceae;o__Coleofasciculales;f__Coleofasciculaceae
Simkaniaceae	5e-06	8e-06	3e-06	3e-06	4e-06	k__Bacteria;p__Chlamydiota;c__Chlamydiia;o__Parachlamydiales;f__Simkaniaceae
Thermonemataceae	7e-06	1.7e-05	6e-06	1.3e-05	6e-06	k__Bacteria;p__Bacteroidota;c__Cytophagia;o__Cytophagales;f__Thermonemataceae
Ascosphaeraceae	2e-06	2e-06	1e-06	3e-06	3e-06	k__Eukaryota;p__Ascomycota;c__Eurotiomycetes;o__Onygenales;f__Ascosphaeraceae
Microscillaceae	9e-06	8e-06	6e-06	9e-06	1.1e-05	k__Bacteria;p__Bacteroidota;c__Cytophagia;o__Cytophagales;f__Microscillaceae
Diatrypaceae	2e-06	3e-06	0	3e-06	3e-06	k__Eukaryota;p__Ascomycota;c__Sordariomycetes;o__Xylariales;f__Diatrypaceae
Saccharomycopsidaceae	3e-06	3e-06	0	6e-06	6e-06	k__Eukaryota;p__Ascomycota;c__Saccharomycetes;o__Saccharomycetales;f__Saccharomycopsidaceae
Candidatus Moduliflexaceae	1.3e-05	1.3e-05	8e-06	1e-05	9e-06	k__Bacteria;p__Candidatus Moduliflexota;c__Candidatus Moduliflexia;o__Candidatus Moduliflexales;f__Candidatus Moduliflexaceae
Acetomicrobiaceae	1.1e-05	1.1e-05	6e-06	8e-06	1e-05	k__Bacteria;p__Synergistota;c__Synergistia;o__Synergistales;f__Acetomicrobiaceae
Pleosporaceae	3e-06	2e-06	3e-06	3e-06	4e-06	k__Eukaryota;p__Ascomycota;c__Dothideomycetes;o__Pleosporales;f__Pleosporaceae
Thiohalophilaceae	2e-06	2e-06	2e-06	7e-06	1e-06	k__Bacteria;p__Pseudomonadota;c__Gammaproteobacteria;o__Thiohalomonadales;f__Thiohalophilaceae
Kineosporiaceae	9e-06	1e-05	7e-06	9e-06	6e-06	k__Bacteria;p__Actinomycetota;c__Actinomycetes;o__Kineosporiales;f__Kineosporiaceae
Fastidiosibacteraceae	7e-06	7e-06	5e-06	9e-06	5e-06	k__Bacteria;p__Pseudomonadota;c__Gammaproteobacteria;o__Thiotrichales;f__Fastidiosibacteraceae
Rubricoccaceae	8e-06	7e-06	5e-06	7e-06	6e-06	k__Bacteria;p__Rhodothermota;c__Rhodothermia;o__Rhodothermales;f__Rubricoccaceae
Halorubraceae	7e-06	1.2e-05	4e-06	7e-06	7e-06	k__Archaea;p__Euryarchaeota;c__Halobacteria;o__Haloferacales;f__Halorubraceae
Retroviridae	3e-06	2e-06	3e-06	4e-06	5e-06	k__Viruses;p__Artverviricota;c__Revtraviricetes;o__Ortervirales;f__Retroviridae
Sporidiobolaceae	3e-06	4e-06	1e-06	5e-06	5e-06	k__Eukaryota;p__Basidiomycota;c__Microbotryomycetes;o__Sporidiobolales;f__Sporidiobolaceae
Oleiphilaceae	6e-06	6e-06	7e-06	7e-06	9e-06	k__Bacteria;p__Pseudomonadota;c__Gammaproteobacteria;o__Oceanospirillales;f__Oleiphilaceae
Thermoanaerobacterales Family III. Incertae Sedis	1.2e-05	1.3e-05	7e-06	1.7e-05	1.1e-05	k__Bacteria;p__Bacillota;c__Clostridia;o__Thermoanaerobacterales;f__Thermoanaerobacterales Family III. Incertae Sedis
Zavarziniaceae	3e-06	5e-06	1.1e-05	4e-06	2e-06	k__Bacteria;p__Pseudomonadota;c__Alphaproteobacteria;o__Rhodospirillales;f__Zavarziniaceae
Thermotomaculaceae	6e-06	9e-06	3e-06	5e-06	7e-06	k__Bacteria;p__Acidobacteriota;c__Holophagae;o__Thermotomaculales;f__Thermotomaculaceae
Haliovirgaceae	8e-06	7e-06	5e-06	8e-06	9e-06	k__Bacteria;p__Fusobacteriota;c__Fusobacteriia;o__Fusobacteriales;f__Haliovirgaceae
Sigmoideomycetaceae	3e-06	3e-06	2e-06	4e-06	4e-06	k__Eukaryota;p__Zoopagomycota;c__Zoopagomycetes;o__Zoopagales;f__Sigmoideomycetaceae
Halothecacae	1e-06	1e-06	1e-06	2e-06	1e-06	k__Bacteria;p__Cyanobacteriota;c__Cyanophyceae;o__Chroococcales;f__Halothecacae
Flexibacteraceae	7e-06	9e-06	4e-06	8e-06	9e-06	k__Bacteria;p__Bacteroidota;c__Cytophagia;o__Cytophagales;f__Flexibacteraceae
Hippeaceae	4e-06	3e-06	1e-06	2e-06	3e-06	k__Bacteria;p__Campylobacterota;c__Desulfurellia;o__Desulfurellales;f__Hippeaceae
Oscillochloridaceae	9e-06	8e-06	1.3e-05	6e-06	8e-06	k__Bacteria;p__Chloroflexota;c__Chloroflexia;o__Chloroflexales;f__Oscillochloridaceae
Radiomycetaceae	3e-06	2e-06	1e-06	4e-06	3e-06	k__Eukaryota;p__Mucoromycota;c__Mucoromycetes;o__Mucorales;f__Radiomycetaceae
Rubrobacteraceae	1.2e-05	1.3e-05	9e-06	9e-06	8e-06	k__Bacteria;p__Actinomycetota;c__Rubrobacteria;o__Rubrobacterales;f__Rubrobacteraceae
Kiloniellaceae	8e-06	1.3e-05	5e-06	7e-06	3e-06	k__Bacteria;p__Pseudomonadota;c__Alphaproteobacteria;o__Rhodospirillales;f__Kiloniellaceae
Sulfuricellaceae	7e-06	8e-06	7e-06	6e-06	3e-06	k__Bacteria;p__Pseudomonadota;c__Betaproteobacteria;o__Nitrosomonadales;f__Sulfuricellaceae
Solirubrobacteraceae	4e-06	4e-06	2e-06	4e-06	2e-06	k__Bacteria;p__Actinomycetota;c__Thermoleophilia;o__Solirubrobacterales;f__Solirubrobacteraceae
Microascaceae	2e-06	2e-06	0	5e-06	4e-06	k__Eukaryota;p__Ascomycota;c__Sordariomycetes;o__Microascales;f__Microascaceae
Parvularculaceae	6e-06	7e-06	6e-06	6e-06	8e-06	k__Bacteria;p__Pseudomonadota;c__Alphaproteobacteria;o__Parvularculales;f__Parvularculaceae
Nocardiopsaceae	1.1e-05	1.1e-05	1e-05	1.1e-05	8e-06	k__Bacteria;p__Actinomycetota;c__Actinomycetes;o__Streptosporangiales;f__Nocardiopsaceae
Oceanipulchritudinaceae	2e-06	3e-06	8e-06	2e-06	2e-06	k__Bacteria;p__Verrucomicrobiota;c__Opitutae;o__Puniceicoccales;f__Oceanipulchritudinaceae
Hoehnelomycetaceae	2e-06	3e-06	0	4e-06	4e-06	k__Eukaryota;p__Basidiomycota;c__Atractiellomycetes;o__Atractiellales;f__Hoehnelomycetaceae
Hyellaceae	9e-06	1.2e-05	6e-06	5e-06	9e-06	k__Bacteria;p__Cyanobacteriota;c__Cyanophyceae;o__Pleurocapsales;f__Hyellaceae
Salibacteraceae	7e-06	8e-06	3e-06	8e-06	8e-06	k__Bacteria;p__Bacteroidota;c__Flavobacteriia;o__Flavobacteriales;f__Salibacteraceae
Hydnaceae	2e-06	2e-06	0	4e-06	4e-06	k__Eukaryota;p__Basidiomycota;c__Agaricomycetes;o__Cantharellales;f__Hydnaceae
Candidatus Hepatoplasmataceae	6e-06	4e-06	4e-06	6e-06	9e-06	k__Bacteria;p__Mycoplasmatota;c__Mollicutes;o__Mycoplasmatales;f__Candidatus Hepatoplasmataceae
Thermodesulfatatoraceae	5e-06	6e-06	4e-06	6e-06	6e-06	k__Bacteria;p__Thermodesulfobacteriota;c__Thermodesulfobacteria;o__Thermodesulfobacteriales;f__Thermodesulfatatoraceae
Dictyoglomaceae	6e-06	6e-06	4e-06	7e-06	7e-06	k__Bacteria;p__Dictyoglomota;c__Dictyoglomia;o__Dictyoglomales;f__Dictyoglomaceae
Aestuariivirgaceae	5e-06	5e-06	1.1e-05	3e-06	5e-06	k__Bacteria;p__Pseudomonadota;c__Alphaproteobacteria;o__Hyphomicrobiales;f__Aestuariivirgaceae
Cardiobacteriaceae	9e-06	8e-06	5e-06	5e-06	7e-06	k__Bacteria;p__Pseudomonadota;c__Gammaproteobacteria;o__Cardiobacteriales;f__Cardiobacteriaceae
Sclerotiniaceae	3e-06	4e-06	1e-06	4e-06	3e-06	k__Eukaryota;p__Ascomycota;c__Leotiomycetes;o__Helotiales;f__Sclerotiniaceae
Psathyrellaceae	2e-06	2e-06	0	3e-06	3e-06	k__Eukaryota;p__Basidiomycota;c__Agaricomycetes;o__Agaricales;f__Psathyrellaceae
Zooshikellaceae	6e-06	3e-06	5e-06	3e-06	5e-06	k__Bacteria;p__Pseudomonadota;c__Gammaproteobacteria;o__Oceanospirillales;f__Zooshikellaceae
Nannocystaceae	1e-05	1.1e-05	7e-06	9e-06	1.1e-05	k__Bacteria;p__Myxococcota;c__Unclassified;o__Nannocystales;f__Nannocystaceae
Mycosphaerellaceae	2e-06	2e-06	1e-06	3e-06	4e-06	k__Eukaryota;p__Ascomycota;c__Dothideomycetes;o__Mycosphaerellales;f__Mycosphaerellaceae
Pezizaceae	2e-06	2e-06	1e-06	4e-06	4e-06	k__Eukaryota;p__Ascomycota;c__Pezizomycetes;o__Pezizales;f__Pezizaceae
Ktedonosporobacteraceae	3e-06	3e-06	1e-06	3e-06	4e-06	k__Bacteria;p__Chloroflexota;c__Ktedonobacteria;o__Ktedonobacterales;f__Ktedonosporobacteraceae
Iamiaceae	2e-06	2e-06	7e-06	1e-06	2e-06	k__Bacteria;p__Actinomycetota;c__Acidimicrobiia;o__Acidimicrobiales;f__Iamiaceae
Nitrospinaceae	1e-05	1e-05	5e-06	7e-06	6e-06	k__Bacteria;p__Nitrospinota;c__Nitrospinia;o__Nitrospinales;f__Nitrospinaceae
Chthonomonadaceae	9e-06	7e-06	6e-06	1e-05	7e-06	k__Bacteria;p__Armatimonadota;c__Chthonomonadetes;o__Chthonomonadales;f__Chthonomonadaceae
Rountreeviridae	1e-06	0	0	0	0	k__Viruses;p__Uroviricota;c__Caudoviricetes;o__Unclassified;f__Rountreeviridae
Rhodovibrionaceae	1e-06	1e-06	7e-06	1e-06	0	k__Bacteria;p__Pseudomonadota;c__Alphaproteobacteria;o__Hyphomicrobiales;f__Rhodovibrionaceae
Acaryochloridaceae	4e-06	5e-06	2e-06	3e-06	6e-06	k__Bacteria;p__Cyanobacteriota;c__Cyanophyceae;o__Acaryochloridales;f__Acaryochloridaceae
Dethiobacteraceae	1e-05	9e-06	5e-06	1e-05	1.1e-05	k__Bacteria;p__Bacillota;c__Dethiobacteria;o__Dethiobacterales;f__Dethiobacteraceae
Mangrovivirgaceae	6e-06	8e-06	2e-06	2e-06	3e-06	k__Bacteria;p__Bacteroidota;c__Cytophagia;o__Cytophagales;f__Mangrovivirgaceae
Trichomeriaceae	1e-06	1e-06	4e-06	1e-06	2e-06	k__Eukaryota;p__Ascomycota;c__Eurotiomycetes;o__Chaetothyriales;f__Trichomeriaceae
Mixiaceae	2e-06	2e-06	0	4e-06	3e-06	k__Eukaryota;p__Basidiomycota;c__Mixiomycetes;o__Mixiales;f__Mixiaceae
Parvicellaceae	5e-06	4e-06	5e-06	6e-06	5e-06	k__Bacteria;p__Bacteroidota;c__Flavobacteriia;o__Flavobacteriales;f__Parvicellaceae
Chloroflexaceae	6e-06	7e-06	7e-06	6e-06	4e-06	k__Bacteria;p__Chloroflexota;c__Chloroflexia;o__Chloroflexales;f__Chloroflexaceae
Thermincolaceae	7e-06	7e-06	5e-06	6e-06	8e-06	k__Bacteria;p__Bacillota;c__Clostridia;o__Eubacteriales;f__Thermincolaceae
Aminiphilaceae	5e-06	6e-06	3e-06	6e-06	6e-06	k__Bacteria;p__Synergistota;c__Synergistia;o__Synergistales;f__Aminiphilaceae
Waddliaceae	4e-06	8e-06	2e-06	3e-06	3e-06	k__Bacteria;p__Chlamydiota;c__Chlamydiia;o__Parachlamydiales;f__Waddliaceae
Candidatus Paracaedibacteraceae	4e-06	4e-06	1e-06	2e-06	2e-06	k__Bacteria;p__Pseudomonadota;c__Alphaproteobacteria;o__Holosporales;f__Candidatus Paracaedibacteraceae
Candidatus Saccharimonadaceae	3e-06	2e-06	2e-06	3e-06	2e-06	k__Bacteria;p__Candidatus Saccharibacteria;c__Candidatus Saccharimonadia;o__Candidatus Saccharimonadales;f__Candidatus Saccharimonadaceae
Acidiferrobacteraceae	6e-06	6e-06	6e-06	4e-06	4e-06	k__Bacteria;p__Pseudomonadota;c__Gammaproteobacteria;o__Acidiferrobacterales;f__Acidiferrobacteraceae
Suillaceae	2e-06	1e-06	0	2e-06	2e-06	k__Eukaryota;p__Basidiomycota;c__Agaricomycetes;o__Boletales;f__Suillaceae
Dacrymycetaceae	2e-06	2e-06	2e-06	3e-06	6e-06	k__Eukaryota;p__Basidiomycota;c__Dacrymycetes;o__Dacrymycetales;f__Dacrymycetaceae
Desulfatiglandaceae	7e-06	8e-06	3e-06	5e-06	4e-06	k__Bacteria;p__Thermodesulfobacteriota;c__Desulfobacteria;o__Desulfatiglandales;f__Desulfatiglandaceae
Allomimiviridae	3e-06	1e-06	1e-06	2e-06	2e-06	k__Viruses;p__Nucleocytoviricota;c__Megaviricetes;o__Imitervirales;f__Allomimiviridae
Clavicipitaceae	2e-06	2e-06	1e-06	3e-06	4e-06	k__Eukaryota;p__Ascomycota;c__Sordariomycetes;o__Hypocreales;f__Clavicipitaceae
Morchellaceae	2e-06	2e-06	4e-06	3e-06	4e-06	k__Eukaryota;p__Ascomycota;c__Pezizomycetes;o__Pezizales;f__Morchellaceae
Mytilinidiaceae	1e-06	0	0	2e-06	2e-06	k__Eukaryota;p__Ascomycota;c__Dothideomycetes;o__Mytilinidiales;f__Mytilinidiaceae
Microvenatoraceae	5e-06	7e-06	4e-06	6e-06	6e-06	k__Bacteria;p__Unclassified;c__Deltaproteobacteria;o__Bradymonadales;f__Microvenatoraceae
Chrysiogenaceae	8e-06	8e-06	5e-06	5e-06	6e-06	k__Bacteria;p__Chrysiogenota;c__Chrysiogenetes;o__Chrysiogenales;f__Chrysiogenaceae
Pyrinomonadaceae	7e-06	8e-06	4e-06	9e-06	6e-06	k__Bacteria;p__Acidobacteriota;c__Blastocatellia;o__Blastocatellales;f__Pyrinomonadaceae
Acidilutibacteraceae	6e-06	6e-06	3e-06	9e-06	8e-06	k__Bacteria;p__Bacillota;c__Tissierellia;o__Tissierellales;f__Acidilutibacteraceae
Acidilobaceae	1e-06	1e-06	0	3e-06	0	k__Archaea;p__Thermoproteota;c__Thermoprotei;o__Acidilobales;f__Acidilobaceae
Nimaviridae	0	1e-06	0	1e-06	2e-06	k__Viruses;p__Unclassified;c__Naldaviricetes;o__Unclassified;f__Nimaviridae
Emcibacteraceae	4e-06	6e-06	1e-06	5e-06	2e-06	k__Bacteria;p__Pseudomonadota;c__Alphaproteobacteria;o__Emcibacterales;f__Emcibacteraceae
Marasmiaceae	2e-06	2e-06	0	4e-06	4e-06	k__Eukaryota;p__Basidiomycota;c__Agaricomycetes;o__Agaricales;f__Marasmiaceae
Sordariaceae	2e-06	1e-06	1e-06	5e-06	3e-06	k__Eukaryota;p__Ascomycota;c__Sordariomycetes;o__Sordariales;f__Sordariaceae
Hydrogenophilaceae	3e-06	2e-06	6e-06	3e-06	2e-06	k__Bacteria;p__Pseudomonadota;c__Hydrogenophilia;o__Hydrogenophilales;f__Hydrogenophilaceae
Balneicellaceae	8e-06	8e-06	3e-06	1e-05	7e-06	k__Bacteria;p__Bacteroidota;c__Bacteroidia;o__Bacteroidales;f__Balneicellaceae
Trigonopsidaceae	2e-06	2e-06	0	3e-06	3e-06	k__Eukaryota;p__Ascomycota;c__Saccharomycetes;o__Saccharomycetales;f__Trigonopsidaceae
Unikaryonidae	2e-06	3e-06	1e-06	3e-06	3e-06	k__Eukaryota;p__Microsporidia;c__Unclassified;o__Unclassified;f__Unikaryonidae
Taphrinaceae	1e-06	1e-06	0	2e-06	2e-06	k__Eukaryota;p__Ascomycota;c__Taphrinomycetes;o__Taphrinales;f__Taphrinaceae
Irpicaceae	1e-06	2e-06	0	3e-06	2e-06	k__Eukaryota;p__Basidiomycota;c__Agaricomycetes;o__Polyporales;f__Irpicaceae
Thiohalobacteraceae	3e-06	4e-06	3e-06	2e-06	5e-06	k__Bacteria;p__Pseudomonadota;c__Gammaproteobacteria;o__Thiohalobacterales;f__Thiohalobacteraceae
Vilmaviridae	1e-06	0	6e-06	0	0	k__Viruses;p__Uroviricota;c__Caudoviricetes;o__Unclassified;f__Vilmaviridae
Candidatus Nitrosocaldaceae	3e-06	3e-06	1e-06	4e-06	2e-06	k__Archaea;p__Nitrososphaerota;c__Nitrososphaeria;o__Candidatus Nitrosocaldales;f__Candidatus Nitrosocaldaceae
Verrucomicrobia subdivision 6	6e-06	6e-06	4e-06	5e-06	4e-06	k__Bacteria;p__Verrucomicrobiota;c__Verrucomicrobiae;o__Verrucomicrobiales;f__Verrucomicrobia subdivision 6
Thermospiraceae	4e-06	4e-06	2e-06	3e-06	3e-06	k__Bacteria;p__Spirochaetota;c__Spirochaetia;o__Brevinematales;f__Thermospiraceae
Candidatus Auribacteraceae	6e-06	7e-06	2e-06	9e-06	6e-06	k__Bacteria;p__Candidatus Auribacterota;c__Candidatus Auribacteria;o__Candidatus Auribacterales;f__Candidatus Auribacteraceae
Solibacteraceae	9e-06	7e-06	7e-06	7e-06	1e-05	k__Bacteria;p__Acidobacteriota;c__Terriglobia;o__Bryobacterales;f__Solibacteraceae
Tepidamorphaceae	2e-06	1e-06	6e-06	1e-06	2e-06	k__Bacteria;p__Pseudomonadota;c__Alphaproteobacteria;o__Hyphomicrobiales;f__Tepidamorphaceae
Thiohalospiraceae	2e-06	2e-06	1e-06	1e-06	1e-06	k__Bacteria;p__Pseudomonadota;c__Gammaproteobacteria;o__Thiohalospirales;f__Thiohalospiraceae
Methylothermaceae	6e-06	6e-06	3e-06	4e-06	3e-06	k__Bacteria;p__Pseudomonadota;c__Gammaproteobacteria;o__Methylococcales;f__Methylothermaceae
Candidatus Uabimicrobiaceae	4e-06	2e-06	2e-06	3e-06	3e-06	k__Bacteria;p__Planctomycetota;c__Candidatus Uabimicrobiia;o__Candidatus Uabimicrobiales;f__Candidatus Uabimicrobiaceae
Hypoxylaceae	2e-06	2e-06	1e-06	3e-06	3e-06	k__Eukaryota;p__Ascomycota;c__Sordariomycetes;o__Xylariales;f__Hypoxylaceae
Didymosphaeriaceae	1e-06	2e-06	0	3e-06	2e-06	k__Eukaryota;p__Ascomycota;c__Dothideomycetes;o__Pleosporales;f__Didymosphaeriaceae
Scytonemataceae	8e-06	9e-06	4e-06	8e-06	7e-06	k__Bacteria;p__Cyanobacteriota;c__Cyanophyceae;o__Nostocales;f__Scytonemataceae
Anthocerotibacteraceae	2e-06	3e-06	2e-06	3e-06	1e-06	k__Bacteria;p__Cyanobacteriota;c__Cyanophyceae;o__Gloeobacterales;f__Anthocerotibacteraceae
Amoebophilaceae	3e-06	3e-06	1e-06	4e-06	2e-06	k__Bacteria;p__Bacteroidota;c__Cytophagia;o__Cytophagales;f__Amoebophilaceae
Desulfitibacteraceae	9e-06	8e-06	5e-06	7e-06	8e-06	k__Bacteria;p__Bacillota;c__Clostridia;o__Moorellales;f__Desulfitibacteraceae
Kordiimonadaceae	5e-06	9e-06	5e-06	4e-06	3e-06	k__Bacteria;p__Pseudomonadota;c__Alphaproteobacteria;o__Kordiimonadales;f__Kordiimonadaceae
Chroococcidiopsidaceae	3e-06	2e-06	2e-06	3e-06	7e-06	k__Bacteria;p__Cyanobacteriota;c__Cyanophyceae;o__Chroococcidiopsidales;f__Chroococcidiopsidaceae
Abyssicoccaceae	2e-06	0	1e-06	2e-06	0	k__Bacteria;p__Bacillota;c__Bacilli;o__Bacillales;f__Abyssicoccaceae
Patulibacteraceae	3e-06	3e-06	6e-06	2e-06	2e-06	k__Bacteria;p__Actinomycetota;c__Thermoleophilia;o__Solirubrobacterales;f__Patulibacteraceae
Bionectriaceae	3e-06	3e-06	1e-06	6e-06	3e-06	k__Eukaryota;p__Ascomycota;c__Sordariomycetes;o__Hypocreales;f__Bionectriaceae
Halarsenatibacteraceae	3e-06	5e-06	2e-06	3e-06	3e-06	k__Bacteria;p__Bacillota;c__Clostridia;o__Halanaerobiales;f__Halarsenatibacteraceae
Sporocadaceae	1e-06	1e-06	0	2e-06	2e-06	k__Eukaryota;p__Ascomycota;c__Sordariomycetes;o__Xylariales;f__Sporocadaceae
Lipomycetaceae	2e-06	2e-06	1e-06	3e-06	3e-06	k__Eukaryota;p__Ascomycota;c__Saccharomycetes;o__Saccharomycetales;f__Lipomycetaceae
Aggregatilineaceae	6e-06	5e-06	3e-06	4e-06	4e-06	k__Bacteria;p__Chloroflexota;c__Anaerolineae;o__Aggregatilineales;f__Aggregatilineaceae
Ceraceosoraceae	2e-06	2e-06	0	3e-06	3e-06	k__Eukaryota;p__Basidiomycota;c__Exobasidiomycetes;o__Ceraceosorales;f__Ceraceosoraceae
Dubosqiidae	2e-06	2e-06	0	3e-06	3e-06	k__Eukaryota;p__Microsporidia;c__Unclassified;o__Unclassified;f__Dubosqiidae
Micropepsaceae	6e-06	7e-06	3e-06	5e-06	5e-06	k__Bacteria;p__Pseudomonadota;c__Alphaproteobacteria;o__Micropepsales;f__Micropepsaceae
Spraguidae	1e-06	2e-06	0	3e-06	2e-06	k__Eukaryota;p__Microsporidia;c__Unclassified;o__Unclassified;f__Spraguidae
Thiofilaceae	1e-06	1e-06	1e-06	0	3e-06	k__Bacteria;p__Pseudomonadota;c__Gammaproteobacteria;o__Thiotrichales;f__Thiofilaceae
Xenococcaceae	1e-06	2e-06	0	1e-06	0	k__Bacteria;p__Cyanobacteriota;c__Cyanophyceae;o__Pleurocapsales;f__Xenococcaceae
Schizomimiviridae	2e-06	1e-06	1e-06	3e-06	2e-06	k__Viruses;p__Nucleocytoviricota;c__Megaviricetes;o__Imitervirales;f__Schizomimiviridae
Candidatus Nanoperiomorbaceae	1e-06	1e-06	0	0	3e-06	k__Bacteria;p__Candidatus Saccharibacteria;c__Candidatus Nanoperiomorbia;o__Candidatus Nanoperiomorbales;f__Candidatus Nanoperiomorbaceae
Oculatellaceae	2e-06	5e-06	1e-06	1e-06	2e-06	k__Bacteria;p__Cyanobacteriota;c__Cyanophyceae;o__Oculatellales;f__Oculatellaceae
Chaetomiaceae	2e-06	2e-06	1e-06	3e-06	4e-06	k__Eukaryota;p__Ascomycota;c__Sordariomycetes;o__Sordariales;f__Chaetomiaceae
Culicosporidae	1e-06	1e-06	0	2e-06	2e-06	k__Eukaryota;p__Microsporidia;c__Unclassified;o__Unclassified;f__Culicosporidae
Candidatus Caldarchaeaceae	1e-06	0	0	0	0	k__Archaea;p__Nitrososphaerota;c__Unclassified;o__Candidatus Caldarchaeales;f__Candidatus Caldarchaeaceae
Tectiviridae	1e-06	2e-06	0	0	2e-06	k__Viruses;p__Preplasmiviricota;c__Tectiliviricetes;o__Kalamavirales;f__Tectiviridae
Prochlorococcaceae	6e-06	6e-06	5e-06	7e-06	5e-06	k__Bacteria;p__Cyanobacteriota;c__Cyanophyceae;o__Synechococcales;f__Prochlorococcaceae
Crenotrichaceae	4e-06	5e-06	2e-06	3e-06	2e-06	k__Bacteria;p__Pseudomonadota;c__Gammaproteobacteria;o__Methylococcales;f__Crenotrichaceae
Omphalotaceae	1e-06	1e-06	0	3e-06	3e-06	k__Eukaryota;p__Basidiomycota;c__Agaricomycetes;o__Agaricales;f__Omphalotaceae
Melampsoraceae	2e-06	1e-06	1e-06	2e-06	2e-06	k__Eukaryota;p__Basidiomycota;c__Pucciniomycetes;o__Pucciniales;f__Melampsoraceae
Gelatoporiaceae	1e-06	0	7e-06	0	2e-06	k__Eukaryota;p__Basidiomycota;c__Agaricomycetes;o__Polyporales;f__Gelatoporiaceae
Syntrophotaleaceae	6e-06	7e-06	4e-06	5e-06	4e-06	k__Bacteria;p__Thermodesulfobacteriota;c__Desulfuromonadia;o__Desulfuromonadales;f__Syntrophotaleaceae
Methanocaldococcaceae	6e-06	4e-06	6e-06	5e-06	4e-06	k__Archaea;p__Euryarchaeota;c__Methanococci;o__Methanococcales;f__Methanocaldococcaceae
Physalacriaceae	2e-06	2e-06	1e-06	3e-06	3e-06	k__Eukaryota;p__Basidiomycota;c__Agaricomycetes;o__Agaricales;f__Physalacriaceae
Hepatosporidae	1e-06	1e-06	0	2e-06	2e-06	k__Eukaryota;p__Microsporidia;c__Unclassified;o__Unclassified;f__Hepatosporidae
Anaerosomataceae	6e-06	6e-06	3e-06	5e-06	4e-06	k__Bacteria;p__Actinomycetota;c__Coriobacteriia;o__Anaerosomatales;f__Anaerosomataceae
Massarinaceae	0	0	2e-06	1e-06	1e-06	k__Eukaryota;p__Ascomycota;c__Dothideomycetes;o__Pleosporales;f__Massarinaceae
Sphaerobacteraceae	5e-06	4e-06	4e-06	4e-06	4e-06	k__Bacteria;p__Thermomicrobiota;c__Thermomicrobia;o__Sphaerobacterales;f__Sphaerobacteraceae
Ajellomycetaceae	1e-06	1e-06	1e-06	2e-06	2e-06	k__Eukaryota;p__Ascomycota;c__Eurotiomycetes;o__Onygenales;f__Ajellomycetaceae
Stellaceae	4e-06	4e-06	7e-06	4e-06	3e-06	k__Bacteria;p__Pseudomonadota;c__Alphaproteobacteria;o__Rhodospirillales;f__Stellaceae
Pseudobacteriovoracaceae	2e-06	2e-06	0	1e-06	1e-06	k__Bacteria;p__Bdellovibrionota;c__Oligoflexia;o__Oligoflexales;f__Pseudobacteriovoracaceae
Raineyaceae	4e-06	6e-06	2e-06	3e-06	5e-06	k__Bacteria;p__Bacteroidota;c__Cytophagia;o__Cytophagales;f__Raineyaceae
Magnetococcaceae	6e-06	8e-06	3e-06	5e-06	4e-06	k__Bacteria;p__Pseudomonadota;c__Alphaproteobacteria;o__Magnetococcales;f__Magnetococcaceae
Exobasidiaceae	1e-06	1e-06	0	2e-06	2e-06	k__Eukaryota;p__Basidiomycota;c__Exobasidiomycetes;o__Exobasidiales;f__Exobasidiaceae
Brevinemataceae	1e-06	1e-06	1e-06	0	1e-06	k__Bacteria;p__Spirochaetota;c__Spirochaetia;o__Brevinematales;f__Brevinemataceae
Glycomycetaceae	5e-06	4e-06	4e-06	4e-06	5e-06	k__Bacteria;p__Actinomycetota;c__Actinomycetes;o__Glycomycetales;f__Glycomycetaceae
Valsaceae	2e-06	1e-06	2e-06	2e-06	2e-06	k__Eukaryota;p__Ascomycota;c__Sordariomycetes;o__Diaporthales;f__Valsaceae
Ktedonobacteraceae	6e-06	5e-06	6e-06	4e-06	7e-06	k__Bacteria;p__Chloroflexota;c__Ktedonobacteria;o__Ktedonobacterales;f__Ktedonobacteraceae
Sporichthyaceae	1e-06	0	0	0	1e-06	k__Bacteria;p__Actinomycetota;c__Actinomycetes;o__Sporichthyales;f__Sporichthyaceae
Marseilleviridae	3e-06	3e-06	2e-06	3e-06	2e-06	k__Viruses;p__Nucleocytoviricota;c__Megaviricetes;o__Pimascovirales;f__Marseilleviridae
Agaricaceae	1e-06	2e-06	1e-06	2e-06	3e-06	k__Eukaryota;p__Basidiomycota;c__Agaricomycetes;o__Agaricales;f__Agaricaceae
Rectinemataceae	4e-06	6e-06	2e-06	3e-06	3e-06	k__Bacteria;p__Spirochaetota;c__Spirochaetia;o__Spirochaetales;f__Rectinemataceae
Laspinemataceae	3e-06	3e-06	2e-06	3e-06	5e-06	k__Bacteria;p__Cyanobacteriota;c__Cyanophyceae;o__Oscillatoriales;f__Laspinemataceae
Sphaerobolaceae	1e-06	2e-06	0	3e-06	3e-06	k__Eukaryota;p__Basidiomycota;c__Agaricomycetes;o__Geastrales;f__Sphaerobolaceae
Ferrovaceae	3e-06	3e-06	8e-06	2e-06	2e-06	k__Bacteria;p__Pseudomonadota;c__Betaproteobacteria;o__Ferrovales;f__Ferrovaceae
Ascodesmidaceae	1e-06	1e-06	0	1e-06	1e-06	k__Eukaryota;p__Ascomycota;c__Pezizomycetes;o__Pezizales;f__Ascodesmidaceae
Halobacteriaceae	1e-06	1e-06	2e-06	4e-06	1e-06	k__Archaea;p__Euryarchaeota;c__Halobacteria;o__Halobacteriales;f__Halobacteriaceae
Merismopediaceae	3e-06	4e-06	2e-06	5e-06	3e-06	k__Bacteria;p__Cyanobacteriota;c__Cyanophyceae;o__Synechococcales;f__Merismopediaceae
Phakopsoraceae	1e-06	1e-06	1e-06	2e-06	3e-06	k__Eukaryota;p__Basidiomycota;c__Pucciniomycetes;o__Pucciniales;f__Phakopsoraceae
Pleurotaceae	1e-06	1e-06	1e-06	2e-06	2e-06	k__Eukaryota;p__Basidiomycota;c__Agaricomycetes;o__Agaricales;f__Pleurotaceae
Candidatus Methanollivieraceae	3e-06	2e-06	1e-06	2e-06	2e-06	k__Archaea;p__Euryarchaeota;c__Candidatus Methanoliparia;o__Candidatus Methanoliparales;f__Candidatus Methanollivieraceae
Cantharellaceae	1e-06	0	0	1e-06	1e-06	k__Eukaryota;p__Basidiomycota;c__Agaricomycetes;o__Cantharellales;f__Cantharellaceae
Magnetovibrionaceae	3e-06	4e-06	1e-06	2e-06	1e-06	k__Bacteria;p__Pseudomonadota;c__Alphaproteobacteria;o__Rhodospirillales;f__Magnetovibrionaceae
Pleistophoridae	1e-06	1e-06	0	2e-06	2e-06	k__Eukaryota;p__Microsporidia;c__Unclassified;o__Unclassified;f__Pleistophoridae
Dietziaceae	1e-06	0	4e-06	1e-06	1e-06	k__Bacteria;p__Actinomycetota;c__Actinomycetes;o__Mycobacteriales;f__Dietziaceae
Pyriculariaceae	2e-06	1e-06	1e-06	3e-06	4e-06	k__Eukaryota;p__Ascomycota;c__Sordariomycetes;o__Magnaporthales;f__Pyriculariaceae
Trichocomaceae	1e-06	1e-06	0	2e-06	1e-06	k__Eukaryota;p__Ascomycota;c__Eurotiomycetes;o__Eurotiales;f__Trichocomaceae
Hapalosiphonaceae	5e-06	6e-06	3e-06	7e-06	5e-06	k__Bacteria;p__Cyanobacteriota;c__Cyanophyceae;o__Nostocales;f__Hapalosiphonaceae
Aminithiophilaceae	1e-06	2e-06	0	0	0	k__Bacteria;p__Synergistota;c__Synergistia;o__Synergistales;f__Aminithiophilaceae
Oceanibaculaceae	4e-06	4e-06	4e-06	4e-06	2e-06	k__Bacteria;p__Pseudomonadota;c__Alphaproteobacteria;o__Rhodospirillales;f__Oceanibaculaceae
Gracilibacteraceae	7e-06	7e-06	5e-06	7e-06	5e-06	k__Bacteria;p__Bacillota;c__Clostridia;o__Eubacteriales;f__Gracilibacteraceae
Tuberaceae	1e-06	1e-06	0	2e-06	2e-06	k__Eukaryota;p__Ascomycota;c__Pezizomycetes;o__Pezizales;f__Tuberaceae
Afifellaceae	1e-06	0	6e-06	1e-06	1e-06	k__Bacteria;p__Pseudomonadota;c__Alphaproteobacteria;o__Hyphomicrobiales;f__Afifellaceae
Gloeophyllaceae	1e-06	1e-06	2e-06	2e-06	2e-06	k__Eukaryota;p__Basidiomycota;c__Agaricomycetes;o__Gloeophyllales;f__Gloeophyllaceae
Tilletiariaceae	1e-06	1e-06	0	3e-06	2e-06	k__Eukaryota;p__Basidiomycota;c__Exobasidiomycetes;o__Georgefischeriales;f__Tilletiariaceae
Desulfomonilaceae	2e-06	2e-06	1e-06	2e-06	1e-06	k__Bacteria;p__Thermodesulfobacteriota;c__Desulfomonilia;o__Desulfomonilales;f__Desulfomonilaceae
Chrysozymaceae	1e-06	1e-06	0	1e-06	1e-06	k__Eukaryota;p__Basidiomycota;c__Microbotryomycetes;o__Unclassified;f__Chrysozymaceae
Ferroplasmaceae	2e-06	2e-06	1e-06	2e-06	3e-06	k__Archaea;p__Candidatus Thermoplasmatota;c__Thermoplasmata;o__Thermoplasmatales;f__Ferroplasmaceae
Halothermotrichaceae	4e-06	3e-06	4e-06	4e-06	4e-06	k__Bacteria;p__Bacillota;c__Clostridia;o__Halanaerobiales;f__Halothermotrichaceae
Cordycipitaceae	2e-06	2e-06	2e-06	3e-06	3e-06	k__Eukaryota;p__Ascomycota;c__Sordariomycetes;o__Hypocreales;f__Cordycipitaceae
Calderihabitantaceae	5e-06	3e-06	3e-06	6e-06	5e-06	k__Bacteria;p__Bacillota;c__Clostridia;o__Moorellales;f__Calderihabitantaceae
Mucispirillaceae	5e-06	6e-06	3e-06	7e-06	3e-06	k__Bacteria;p__Deferribacterota;c__Deferribacteres;o__Deferribacterales;f__Mucispirillaceae
Ophiocordycipitaceae	3e-06	5e-06	5e-06	4e-06	4e-06	k__Eukaryota;p__Ascomycota;c__Sordariomycetes;o__Hypocreales;f__Ophiocordycipitaceae
Deferrivibrionaceae	1e-06	2e-06	1e-06	3e-06	2e-06	k__Bacteria;p__Deferribacterota;c__Deferribacteres;o__Deferribacterales;f__Deferrivibrionaceae
Strophariaceae	1e-06	2e-06	1e-06	3e-06	2e-06	k__Eukaryota;p__Basidiomycota;c__Agaricomycetes;o__Agaricales;f__Strophariaceae
Bogoriellaceae	3e-06	3e-06	5e-06	2e-06	3e-06	k__Bacteria;p__Actinomycetota;c__Actinomycetes;o__Micrococcales;f__Bogoriellaceae
Zhaonellaceae	4e-06	4e-06	3e-06	5e-06	5e-06	k__Bacteria;p__Bacillota;c__Clostridia;o__Moorellales;f__Zhaonellaceae
Rhodobiaceae	1e-06	1e-06	6e-06	1e-06	1e-06	k__Bacteria;p__Pseudomonadota;c__Alphaproteobacteria;o__Hyphomicrobiales;f__Rhodobiaceae
Roseiflexaceae	5e-06	4e-06	3e-06	4e-06	3e-06	k__Bacteria;p__Chloroflexota;c__Chloroflexia;o__Chloroflexales;f__Roseiflexaceae
Cuniculitremaceae	1e-06	1e-06	0	2e-06	1e-06	k__Eukaryota;p__Basidiomycota;c__Tremellomycetes;o__Tremellales;f__Cuniculitremaceae
Candelariaceae	1e-06	0	1e-06	0	1e-06	k__Eukaryota;p__Ascomycota;c__Candelariomycetes;o__Candelariales;f__Candelariaceae
Jonesiaceae	0	0	1e-06	0	2e-06	k__Bacteria;p__Actinomycetota;c__Actinomycetes;o__Micrococcales;f__Jonesiaceae
Grimontviridae	0	0	3e-06	0	0	k__Viruses;p__Uroviricota;c__Caudoviricetes;o__Unclassified;f__Grimontviridae
Desulfocucumaceae	3e-06	2e-06	1e-06	2e-06	3e-06	k__Bacteria;p__Bacillota;c__Clostridia;o__Eubacteriales;f__Desulfocucumaceae
Salinicoccaceae	2e-06	1e-06	1e-06	1e-06	2e-06	k__Bacteria;p__Bacillota;c__Bacilli;o__Bacillales;f__Salinicoccaceae
Assiduviridae	1e-06	0	2e-06	0	1e-06	k__Viruses;p__Uroviricota;c__Caudoviricetes;o__Unclassified;f__Assiduviridae
Pootjesviridae	1e-06	0	0	0	0	k__Viruses;p__Uroviricota;c__Caudoviricetes;o__Unclassified;f__Pootjesviridae
Phaeolaceae	1e-06	1e-06	0	1e-06	2e-06	k__Eukaryota;p__Basidiomycota;c__Agaricomycetes;o__Polyporales;f__Phaeolaceae
Caedimonadaceae	3e-06	4e-06	1e-06	3e-06	1e-06	k__Bacteria;p__Pseudomonadota;c__Alphaproteobacteria;o__Holosporales;f__Caedimonadaceae
Candidatus Fermentithermobacillaceae	2e-06	3e-06	2e-06	1e-06	1e-06	k__Bacteria;p__Bacillota;c__Candidatus Fermentithermobacillia;o__Candidatus Fermentithermobacillales;f__Candidatus Fermentithermobacillaceae
Protomycetaceae	1e-06	1e-06	1e-06	2e-06	2e-06	k__Eukaryota;p__Ascomycota;c__Taphrinomycetes;o__Taphrinales;f__Protomycetaceae
Tepidiformaceae	3e-06	5e-06	2e-06	3e-06	2e-06	k__Bacteria;p__Chloroflexota;c__Tepidiformia;o__Tepidiformales;f__Tepidiformaceae
Arenicellaceae	2e-06	2e-06	1e-06	3e-06	2e-06	k__Bacteria;p__Pseudomonadota;c__Gammaproteobacteria;o__Arenicellales;f__Arenicellaceae
Mrakiaceae	1e-06	1e-06	0	1e-06	2e-06	k__Eukaryota;p__Basidiomycota;c__Tremellomycetes;o__Cystofilobasidiales;f__Mrakiaceae
Amanitaceae	1e-06	1e-06	0	2e-06	2e-06	k__Eukaryota;p__Basidiomycota;c__Agaricomycetes;o__Agaricales;f__Amanitaceae
Salisaetaceae	1e-06	2e-06	1e-06	0	1e-06	k__Bacteria;p__Rhodothermota;c__Rhodothermia;o__Rhodothermales;f__Salisaetaceae
Candidatus Nanosynbacteraceae	3e-06	1e-06	1e-06	2e-06	3e-06	k__Bacteria;p__Candidatus Saccharibacteria;c__Candidatus Saccharimonadia;o__Candidatus Nanosynbacterales;f__Candidatus Nanosynbacteraceae
Calditerrivibrionaceae	4e-06	3e-06	2e-06	3e-06	2e-06	k__Bacteria;p__Deferribacterota;c__Deferribacteres;o__Deferribacterales;f__Calditerrivibrionaceae
Thelephoraceae	1e-06	2e-06	0	1e-06	1e-06	k__Eukaryota;p__Basidiomycota;c__Agaricomycetes;o__Thelephorales;f__Thelephoraceae
Coleosporiaceae	1e-06	1e-06	0	2e-06	1e-06	k__Eukaryota;p__Basidiomycota;c__Pucciniomycetes;o__Pucciniales;f__Coleosporiaceae
Desulfurococcaceae	2e-06	1e-06	1e-06	2e-06	1e-06	k__Archaea;p__Thermoproteota;c__Thermoprotei;o__Desulfurococcales;f__Desulfurococcaceae
Candidatus Babeliaceae	3e-06	4e-06	2e-06	2e-06	2e-06	k__Bacteria;p__Unclassified;c__Candidatus Babeliae;o__Candidatus Babeliales;f__Candidatus Babeliaceae
Dissulfuribacteraceae	2e-06	3e-06	1e-06	2e-06	2e-06	k__Bacteria;p__Thermodesulfobacteriota;c__Dissulfuribacteria;o__Dissulfuribacterales;f__Dissulfuribacteraceae
Pisolithaceae	1e-06	1e-06	1e-06	1e-06	2e-06	k__Eukaryota;p__Basidiomycota;c__Agaricomycetes;o__Boletales;f__Pisolithaceae
Thermoflexaceae	4e-06	5e-06	2e-06	3e-06	3e-06	k__Bacteria;p__Chloroflexota;c__Thermoflexia;o__Thermoflexales;f__Thermoflexaceae
Candidatus Prometheoarchaeaceae	4e-06	2e-06	2e-06	6e-06	4e-06	k__Archaea;p__Candidatus Lokiarchaeota;c__Candidatus Lokiarchaeia;o__Candidatus Prometheoarchaeales;f__Candidatus Prometheoarchaeaceae
Shumkoniaceae	4e-06	4e-06	1e-06	4e-06	3e-06	k__Bacteria;p__Pseudomonadota;c__Alphaproteobacteria;o__Rhodospirillales;f__Shumkoniaceae
Ceratocystidaceae	1e-06	1e-06	0	2e-06	2e-06	k__Eukaryota;p__Ascomycota;c__Sordariomycetes;o__Microascales;f__Ceratocystidaceae
Coprothermobacteraceae	3e-06	3e-06	2e-06	3e-06	3e-06	k__Bacteria;p__Coprothermobacterota;c__Coprothermobacteria;o__Coprothermobacterales;f__Coprothermobacteraceae
Stachybotryaceae	2e-06	2e-06	1e-06	3e-06	1e-06	k__Eukaryota;p__Ascomycota;c__Sordariomycetes;o__Hypocreales;f__Stachybotryaceae
Dermatophilaceae	2e-06	1e-06	1e-06	1e-06	1e-06	k__Bacteria;p__Actinomycetota;c__Actinomycetes;o__Micrococcales;f__Dermatophilaceae
Sulfolobaceae	4e-06	2e-06	3e-06	5e-06	4e-06	k__Archaea;p__Thermoproteota;c__Thermoprotei;o__Sulfolobales;f__Sulfolobaceae
Candidatus Comchoanobacteraceae	0	0	0	0	2e-06	k__Bacteria;p__Pseudomonadota;c__Gammaproteobacteria;o__Candidatus Comchoanobacterales;f__Candidatus Comchoanobacteraceae
Schizoporaceae	1e-06	1e-06	0	1e-06	1e-06	k__Eukaryota;p__Basidiomycota;c__Agaricomycetes;o__Hymenochaetales;f__Schizoporaceae
Candidatus Manganitrophaceae	4e-06	3e-06	4e-06	5e-06	3e-06	k__Bacteria;p__Nitrospirota;c__Nitrospiria;o__Candidatus Troglogloeales;f__Candidatus Manganitrophaceae
Schizophyllaceae	1e-06	1e-06	0	1e-06	1e-06	k__Eukaryota;p__Basidiomycota;c__Agaricomycetes;o__Agaricales;f__Schizophyllaceae
Thermosporotrichaceae	2e-06	2e-06	1e-06	2e-06	2e-06	k__Bacteria;p__Chloroflexota;c__Ktedonobacteria;o__Ktedonobacterales;f__Thermosporotrichaceae
Granulosicoccaceae	4e-06	6e-06	2e-06	4e-06	2e-06	k__Bacteria;p__Pseudomonadota;c__Gammaproteobacteria;o__Chromatiales;f__Granulosicoccaceae
Candidatus Cryosericaceae	4e-06	5e-06	3e-06	5e-06	3e-06	k__Bacteria;p__Candidatus Cryosericota;c__Candidatus Cryosericia;o__Candidatus Cryosericales;f__Candidatus Cryosericaceae
Candidatus Midichloriaceae	2e-06	2e-06	1e-06	2e-06	1e-06	k__Bacteria;p__Pseudomonadota;c__Alphaproteobacteria;o__Rickettsiales;f__Candidatus Midichloriaceae
Actinospicaceae	4e-06	2e-06	1e-06	2e-06	2e-06	k__Bacteria;p__Actinomycetota;c__Actinomycetes;o__Catenulisporales;f__Actinospicaceae
Elioraeaceae	1e-06	1e-06	3e-06	1e-06	1e-06	k__Bacteria;p__Pseudomonadota;c__Alphaproteobacteria;o__Rhodospirillales;f__Elioraeaceae
Pluteaceae	1e-06	0	1e-06	1e-06	1e-06	k__Eukaryota;p__Basidiomycota;c__Agaricomycetes;o__Agaricales;f__Pluteaceae
Dothioraceae	1e-06	1e-06	0	2e-06	1e-06	k__Eukaryota;p__Ascomycota;c__Dothideomycetes;o__Dothideales;f__Dothioraceae
Hypocreaceae	1e-06	1e-06	2e-06	2e-06	2e-06	k__Eukaryota;p__Ascomycota;c__Sordariomycetes;o__Hypocreales;f__Hypocreaceae
Ordosporidae	1e-06	1e-06	0	1e-06	1e-06	k__Eukaryota;p__Microsporidia;c__Unclassified;o__Unclassified;f__Ordosporidae
Lichinaceae	0	0	0	1e-06	1e-06	k__Eukaryota;p__Ascomycota;c__Lichinomycetes;o__Lichinales;f__Lichinaceae
Plectosphaerellaceae	2e-06	2e-06	5e-06	2e-06	2e-06	k__Eukaryota;p__Ascomycota;c__Sordariomycetes;o__Glomerellales;f__Plectosphaerellaceae
Acarosporaceae	1e-06	1e-06	0	1e-06	2e-06	k__Eukaryota;p__Ascomycota;c__Lecanoromycetes;o__Acarosporales;f__Acarosporaceae
Tremellaceae	1e-06	1e-06	5e-06	1e-06	2e-06	k__Eukaryota;p__Basidiomycota;c__Tremellomycetes;o__Tremellales;f__Tremellaceae
Ascobolaceae	1e-06	1e-06	0	1e-06	2e-06	k__Eukaryota;p__Ascomycota;c__Pezizomycetes;o__Pezizales;f__Ascobolaceae
Fomitopsidaceae	1e-06	1e-06	0	2e-06	2e-06	k__Eukaryota;p__Basidiomycota;c__Agaricomycetes;o__Polyporales;f__Fomitopsidaceae
Aerosakkonemataceae	1e-06	2e-06	1e-06	1e-06	1e-06	k__Bacteria;p__Cyanobacteriota;c__Cyanophyceae;o__Oscillatoriales;f__Aerosakkonemataceae
Nitrososphaeraceae	1e-06	0	3e-06	1e-06	1e-06	k__Archaea;p__Nitrososphaerota;c__Nitrososphaeria;o__Nitrososphaerales;f__Nitrososphaeraceae
Candidatus Deferrimicrobiaceae	3e-06	3e-06	2e-06	2e-06	2e-06	k__Bacteria;p__Candidatus Deferrimicrobiota;c__Candidatus Deferrimicrobia;o__Candidatus Deferrimicrobiales;f__Candidatus Deferrimicrobiaceae
Phototrophicaceae	3e-06	3e-06	2e-06	2e-06	3e-06	k__Bacteria;p__Chloroflexota;c__Candidatus Thermofonsia;o__Phototrophicales;f__Phototrophicaceae
Candidatus Promineifilaceae	2e-06	2e-06	1e-06	2e-06	2e-06	k__Bacteria;p__Chloroflexota;c__Ardenticatenia;o__Candidatus Promineifilales;f__Candidatus Promineifilaceae
Spirulinaceae	3e-06	3e-06	2e-06	3e-06	3e-06	k__Bacteria;p__Cyanobacteriota;c__Cyanophyceae;o__Spirulinales;f__Spirulinaceae
Leucosporidiaceae	1e-06	1e-06	0	2e-06	2e-06	k__Eukaryota;p__Basidiomycota;c__Microbotryomycetes;o__Leucosporidiales;f__Leucosporidiaceae
Candidatus Oleimmundimicrobiaceae	3e-06	5e-06	2e-06	3e-06	3e-06	k__Bacteria;p__Actinomycetota;c__Candidatus Aquicultoria;o__Candidatus Subteraquimicrobiales;f__Candidatus Oleimmundimicrobiaceae
Dissulfurirhabdaceae	2e-06	5e-06	1e-06	2e-06	2e-06	k__Bacteria;p__Unclassified;c__Deltaproteobacteria;o__Unclassified;f__Dissulfurirhabdaceae
Candidatus Aquicultoraceae	4e-06	3e-06	2e-06	4e-06	2e-06	k__Bacteria;p__Actinomycetota;c__Candidatus Aquicultoria;o__Candidatus Aquicultorales;f__Candidatus Aquicultoraceae
Blastochloridaceae	1e-06	1e-06	3e-06	1e-06	1e-06	k__Bacteria;p__Pseudomonadota;c__Alphaproteobacteria;o__Hyphomicrobiales;f__Blastochloridaceae
Segnochrobactraceae	1e-06	1e-06	2e-06	0	3e-06	k__Bacteria;p__Pseudomonadota;c__Alphaproteobacteria;o__Hyphomicrobiales;f__Segnochrobactraceae
Leeiaceae	1e-06	0	1e-06	1e-06	1e-06	k__Bacteria;p__Pseudomonadota;c__Betaproteobacteria;o__Neisseriales;f__Leeiaceae
Natranaerofabaceae	2e-06	2e-06	1e-06	2e-06	3e-06	k__Bacteria;p__Bacillota;c__Clostridia;o__Natranaerobiales;f__Natranaerofabaceae
Ancalomicrobiaceae	1e-06	0	4e-06	0	1e-06	k__Bacteria;p__Pseudomonadota;c__Alphaproteobacteria;o__Hyphomicrobiales;f__Ancalomicrobiaceae
Thermodesulforhabdaceae	3e-06	3e-06	2e-06	4e-06	3e-06	k__Bacteria;p__Thermodesulfobacteriota;c__Syntrophobacteria;o__Syntrophobacterales;f__Thermodesulforhabdaceae
Limnochordaceae	3e-06	4e-06	3e-06	3e-06	5e-06	k__Bacteria;p__Bacillota;c__Limnochordia;o__Limnochordales;f__Limnochordaceae
Bruguierivoracaceae	1e-06	1e-06	3e-06	1e-06	2e-06	k__Bacteria;p__Pseudomonadota;c__Gammaproteobacteria;o__Enterobacterales;f__Bruguierivoracaceae
Desulfoplanaceae	1e-06	1e-06	4e-06	1e-06	1e-06	k__Bacteria;p__Thermodesulfobacteriota;c__Desulfovibrionia;o__Desulfovibrionales;f__Desulfoplanaceae
Thioalkalibacteraceae	3e-06	3e-06	4e-06	1e-06	2e-06	k__Bacteria;p__Pseudomonadota;c__Gammaproteobacteria;o__Chromatiales;f__Thioalkalibacteraceae
Candidatus Nanogingivalaceae	1e-06	1e-06	1e-06	2e-06	1e-06	k__Bacteria;p__Candidatus Saccharibacteria;c__Candidatus Nanosyncoccalia;o__Candidatus Nanogingivales;f__Candidatus Nanogingivalaceae
Chloroherpetonaceae	4e-06	5e-06	2e-06	3e-06	3e-06	k__Bacteria;p__Chlorobiota;c__Chlorobiia;o__Chlorobiales;f__Chloroherpetonaceae
Candidatus Gugararchaeaceae	1e-06	0	0	0	0	k__Archaea;p__Candidatus Micrarchaeota;c__Candidatus Micrarchaeia;o__Candidatus Gugararchaeales;f__Candidatus Gugararchaeaceae
Zymomonadaceae	0	0	4e-06	0	0	k__Bacteria;p__Pseudomonadota;c__Alphaproteobacteria;o__Sphingomonadales;f__Zymomonadaceae
Clathraceae	1e-06	1e-06	0	1e-06	1e-06	k__Eukaryota;p__Basidiomycota;c__Agaricomycetes;o__Phallales;f__Clathraceae
Actinopolymorphaceae	5e-06	4e-06	3e-06	4e-06	3e-06	k__Bacteria;p__Actinomycetota;c__Actinomycetes;o__Propionibacteriales;f__Actinopolymorphaceae
Anthracoideaceae	1e-06	1e-06	0	2e-06	1e-06	k__Eukaryota;p__Basidiomycota;c__Ustilaginomycetes;o__Ustilaginales;f__Anthracoideaceae
Desulfurellaceae	2e-06	1e-06	1e-06	2e-06	2e-06	k__Bacteria;p__Campylobacterota;c__Desulfurellia;o__Desulfurellales;f__Desulfurellaceae
Trichocoleusaceae	2e-06	2e-06	1e-06	1e-06	1e-06	k__Bacteria;p__Cyanobacteriota;c__Cyanophyceae;o__Leptolyngbyales;f__Trichocoleusaceae
Balneatrichaceae	1e-06	1e-06	2e-06	1e-06	2e-06	k__Bacteria;p__Pseudomonadota;c__Gammaproteobacteria;o__Oceanospirillales;f__Balneatrichaceae
Rivulariaceae	2e-06	3e-06	1e-06	3e-06	2e-06	k__Bacteria;p__Cyanobacteriota;c__Cyanophyceae;o__Nostocales;f__Rivulariaceae
Baculoviridae	1e-06	1e-06	1e-06	1e-06	2e-06	k__Viruses;p__Unclassified;c__Naldaviricetes;o__Lefavirales;f__Baculoviridae
Natranaerobiaceae	3e-06	3e-06	2e-06	3e-06	2e-06	k__Bacteria;p__Bacillota;c__Clostridia;o__Natranaerobiales;f__Natranaerobiaceae
Geoglossaceae	1e-06	1e-06	0	1e-06	1e-06	k__Eukaryota;p__Ascomycota;c__Geoglossomycetes;o__Geoglossales;f__Geoglossaceae
Candidatus Magnetaquicoccaceae	2e-06	2e-06	1e-06	1e-06	1e-06	k__Bacteria;p__Pseudomonadota;c__Alphaproteobacteria;o__Magnetococcales;f__Candidatus Magnetaquicoccaceae
Minwuiaceae	2e-06	3e-06	1e-06	0	1e-06	k__Bacteria;p__Pseudomonadota;c__Alphaproteobacteria;o__Minwuiales;f__Minwuiaceae
Druskaviridae	1e-06	0	0	0	0	k__Viruses;p__Uroviricota;c__Caudoviricetes;o__Thumleimavirales;f__Druskaviridae
Pleioneaceae	2e-06	1e-06	2e-06	2e-06	2e-06	k__Bacteria;p__Pseudomonadota;c__Gammaproteobacteria;o__Oceanospirillales;f__Pleioneaceae
Harpellaceae	1e-06	1e-06	0	2e-06	1e-06	k__Eukaryota;p__Zoopagomycota;c__Harpellomycetes;o__Harpellales;f__Harpellaceae
Thermoproteaceae	1e-06	3e-06	1e-06	1e-06	1e-06	k__Archaea;p__Thermoproteota;c__Thermoprotei;o__Thermoproteales;f__Thermoproteaceae
Trimorphomycetaceae	1e-06	1e-06	0	1e-06	2e-06	k__Eukaryota;p__Basidiomycota;c__Tremellomycetes;o__Tremellales;f__Trimorphomycetaceae
Herpetosiphonaceae	4e-06	3e-06	2e-06	3e-06	3e-06	k__Bacteria;p__Chloroflexota;c__Chloroflexia;o__Herpetosiphonales;f__Herpetosiphonaceae
Thermovirgaceae	3e-06	2e-06	1e-06	1e-06	3e-06	k__Bacteria;p__Synergistota;c__Synergistia;o__Synergistales;f__Thermovirgaceae
Gloeomargaritaceae	1e-06	1e-06	1e-06	0	2e-06	k__Bacteria;p__Cyanobacteriota;c__Cyanophyceae;o__Gloeomargaritales;f__Gloeomargaritaceae
Neolectaceae	1e-06	1e-06	0	1e-06	2e-06	k__Eukaryota;p__Ascomycota;c__Neolectomycetes;o__Neolectales;f__Neolectaceae
Anaerodiviridae	1e-06	0	0	1e-06	1e-06	k__Viruses;p__Uroviricota;c__Caudoviricetes;o__Methanobavirales;f__Anaerodiviridae
Desulforegulaceae	2e-06	3e-06	3e-06	2e-06	2e-06	k__Bacteria;p__Thermodesulfobacteriota;c__Desulfobacteria;o__Desulfobacterales;f__Desulforegulaceae
Algiphilaceae	1e-06	1e-06	1e-06	0	3e-06	k__Bacteria;p__Pseudomonadota;c__Gammaproteobacteria;o__Nevskiales;f__Algiphilaceae
Ruaniaceae	4e-06	2e-06	3e-06	4e-06	2e-06	k__Bacteria;p__Actinomycetota;c__Actinomycetes;o__Micrococcales;f__Ruaniaceae
Candidatus Ozemobacteraceae	3e-06	3e-06	1e-06	1e-06	2e-06	k__Bacteria;p__Unclassified;c__Candidatus Ozemobacteria;o__Unclassified;f__Candidatus Ozemobacteraceae
Luteibaculaceae	2e-06	4e-06	1e-06	1e-06	1e-06	k__Bacteria;p__Bacteroidota;c__Flavobacteriia;o__Flavobacteriales;f__Luteibaculaceae
Thiohalomonadaceae	3e-06	4e-06	3e-06	3e-06	2e-06	k__Bacteria;p__Pseudomonadota;c__Gammaproteobacteria;o__Thiohalomonadales;f__Thiohalomonadaceae
Sirenicapillariaceae	3e-06	3e-06	1e-06	3e-06	2e-06	k__Bacteria;p__Cyanobacteriota;c__Cyanophyceae;o__Oscillatoriales;f__Sirenicapillariaceae
Myxotrichaceae	2e-06	1e-06	1e-06	1e-06	1e-06	k__Eukaryota;p__Ascomycota;c__Leotiomycetes;o__Unclassified;f__Myxotrichaceae
Podosporaceae	1e-06	1e-06	0	2e-06	2e-06	k__Eukaryota;p__Ascomycota;c__Sordariomycetes;o__Sordariales;f__Podosporaceae
Galeropsidaceae	1e-06	1e-06	0	1e-06	1e-06	k__Eukaryota;p__Basidiomycota;c__Agaricomycetes;o__Agaricales;f__Galeropsidaceae
Egicoccaceae	1e-06	1e-06	0	0	0	k__Bacteria;p__Actinomycetota;c__Nitriliruptoria;o__Egicoccales;f__Egicoccaceae
Miltoncostaeaceae	2e-06	2e-06	1e-06	1e-06	1e-06	k__Bacteria;p__Actinomycetota;c__Thermoleophilia;o__Miltoncostaeales;f__Miltoncostaeaceae
Desulfohalobiaceae	1e-06	4e-06	1e-06	1e-06	1e-06	k__Bacteria;p__Thermodesulfobacteriota;c__Desulfovibrionia;o__Desulfovibrionales;f__Desulfohalobiaceae
Chamaesiphonaceae	3e-06	3e-06	3e-06	2e-06	2e-06	k__Bacteria;p__Cyanobacteriota;c__Cyanophyceae;o__Gomontiellales;f__Chamaesiphonaceae
Baekduiaceae	0	0	1e-06	0	0	k__Bacteria;p__Actinomycetota;c__Thermoleophilia;o__Solirubrobacterales;f__Baekduiaceae
Venturiaceae	1e-06	1e-06	0	2e-06	1e-06	k__Eukaryota;p__Ascomycota;c__Dothideomycetes;o__Venturiales;f__Venturiaceae
Kofleriaceae	3e-06	3e-06	2e-06	2e-06	3e-06	k__Bacteria;p__Myxococcota;c__Unclassified;o__Haliangiales;f__Kofleriaceae
Jatrophihabitantaceae	0	0	1e-06	0	0	k__Bacteria;p__Actinomycetota;c__Actinomycetes;o__Jatrophihabitantales;f__Jatrophihabitantaceae
Coelosphaeriaceae	2e-06	1e-06	1e-06	1e-06	1e-06	k__Bacteria;p__Cyanobacteriota;c__Cyanophyceae;o__Synechococcales;f__Coelosphaeriaceae
Desulfosudaceae	2e-06	2e-06	2e-06	1e-06	1e-06	k__Bacteria;p__Thermodesulfobacteriota;c__Desulfobacteria;o__Desulfobacterales;f__Desulfosudaceae
Labilitrichaceae	3e-06	3e-06	2e-06	2e-06	2e-06	k__Bacteria;p__Myxococcota;c__Unclassified;o__Polyangiales;f__Labilitrichaceae
Atheliaceae	1e-06	0	0	1e-06	1e-06	k__Eukaryota;p__Basidiomycota;c__Agaricomycetes;o__Atheliales;f__Atheliaceae
Candidatus Binataceae	2e-06	1e-06	1e-06	2e-06	2e-06	k__Bacteria;p__Candidatus Binatota;c__Candidatus Binatia;o__Candidatus Binatales;f__Candidatus Binataceae
Diaporthaceae	1e-06	1e-06	0	1e-06	1e-06	k__Eukaryota;p__Ascomycota;c__Sordariomycetes;o__Diaporthales;f__Diaporthaceae
Candidatus Methanospirareceae	1e-06	2e-06	0	1e-06	1e-06	k__Archaea;p__Euryarchaeota;c__Methanomicrobia;o__Methanophagales;f__Candidatus Methanospirareceae
Hoyosellaceae	0	1e-06	0	1e-06	1e-06	k__Bacteria;p__Actinomycetota;c__Actinomycetes;o__Mycobacteriales;f__Hoyosellaceae
Chlorogloeopsidaceae	1e-06	1e-06	1e-06	1e-06	1e-06	k__Bacteria;p__Cyanobacteriota;c__Cyanophyceae;o__Nostocales;f__Chlorogloeopsidaceae
Microbotryaceae	1e-06	0	4e-06	1e-06	2e-06	k__Eukaryota;p__Basidiomycota;c__Microbotryomycetes;o__Microbotryales;f__Microbotryaceae
Thiohalorhabdaceae	1e-06	0	2e-06	0	0	k__Bacteria;p__Pseudomonadota;c__Gammaproteobacteria;o__Thiohalorhabdales;f__Thiohalorhabdaceae
Plectroviridae	1e-06	0	0	0	0	k__Viruses;p__Hofneiviricota;c__Faserviricetes;o__Tubulavirales;f__Plectroviridae
Psittacicellaceae	1e-06	0	1e-06	2e-06	1e-06	k__Bacteria;p__Pseudomonadota;c__Gammaproteobacteria;o__Pasteurellales;f__Psittacicellaceae
Thiolinaceae	1e-06	2e-06	1e-06	0	1e-06	k__Bacteria;p__Pseudomonadota;c__Gammaproteobacteria;o__Thiotrichales;f__Thiolinaceae
Iridoviridae	1e-06	1e-06	0	1e-06	1e-06	k__Viruses;p__Nucleocytoviricota;c__Megaviricetes;o__Pimascovirales;f__Iridoviridae
Punctulariaceae	1e-06	0	0	1e-06	1e-06	k__Eukaryota;p__Basidiomycota;c__Agaricomycetes;o__Corticiales;f__Punctulariaceae
Paxillaceae	1e-06	1e-06	0	1e-06	1e-06	k__Eukaryota;p__Basidiomycota;c__Agaricomycetes;o__Boletales;f__Paxillaceae
Trueperaceae	2e-06	2e-06	2e-06	2e-06	2e-06	k__Bacteria;p__Deinococcota;c__Deinococci;o__Trueperales;f__Trueperaceae
Thermosynechococcaceae	2e-06	2e-06	1e-06	2e-06	1e-06	k__Bacteria;p__Cyanobacteriota;c__Cyanophyceae;o__Acaryochloridales;f__Thermosynechococcaceae
Dermocarpellaceae	1e-06	1e-06	1e-06	2e-06	2e-06	k__Bacteria;p__Cyanobacteriota;c__Cyanophyceae;o__Pleurocapsales;f__Dermocarpellaceae
Holosporaceae	2e-06	1e-06	1e-06	1e-06	1e-06	k__Bacteria;p__Pseudomonadota;c__Alphaproteobacteria;o__Holosporales;f__Holosporaceae
Rhynchogastremaceae	0	0	0	1e-06	1e-06	k__Eukaryota;p__Basidiomycota;c__Tremellomycetes;o__Tremellales;f__Rhynchogastremaceae
Cyanothecaceae	1e-06	1e-06	0	1e-06	1e-06	k__Bacteria;p__Cyanobacteriota;c__Cyanophyceae;o__Gomontiellales;f__Cyanothecaceae
Litorivicinaceae	1e-06	0	0	0	1e-06	k__Bacteria;p__Pseudomonadota;c__Gammaproteobacteria;o__Oceanospirillales;f__Litorivicinaceae
Cylindrosympodiaceae	0	0	0	1e-06	1e-06	k__Eukaryota;p__Ascomycota;c__Dothideomycetes;o__Venturiales;f__Cylindrosympodiaceae
Lawsonellaceae	1e-06	1e-06	0	1e-06	1e-06	k__Bacteria;p__Actinomycetota;c__Actinomycetes;o__Mycobacteriales;f__Lawsonellaceae
Cyphellophoraceae	1e-06	1e-06	0	1e-06	1e-06	k__Eukaryota;p__Ascomycota;c__Eurotiomycetes;o__Chaetothyriales;f__Cyphellophoraceae
Ilumatobacteraceae	1e-06	2e-06	2e-06	1e-06	1e-06	k__Bacteria;p__Actinomycetota;c__Acidimicrobiia;o__Acidimicrobiales;f__Ilumatobacteraceae
Tsukamurellaceae	1e-06	1e-06	1e-06	1e-06	1e-06	k__Bacteria;p__Actinomycetota;c__Actinomycetes;o__Mycobacteriales;f__Tsukamurellaceae
Phanerochaetaceae	1e-06	1e-06	0	1e-06	1e-06	k__Eukaryota;p__Basidiomycota;c__Agaricomycetes;o__Polyporales;f__Phanerochaetaceae
Arthrodermataceae	1e-06	0	0	1e-06	1e-06	k__Eukaryota;p__Ascomycota;c__Eurotiomycetes;o__Onygenales;f__Arthrodermataceae
Steccherinaceae	0	0	0	1e-06	1e-06	k__Eukaryota;p__Basidiomycota;c__Agaricomycetes;o__Polyporales;f__Steccherinaceae
Hericiaceae	0	1e-06	0	1e-06	1e-06	k__Eukaryota;p__Basidiomycota;c__Agaricomycetes;o__Russulales;f__Hericiaceae
Auriscalpiaceae	1e-06	0	0	1e-06	1e-06	k__Eukaryota;p__Basidiomycota;c__Agaricomycetes;o__Russulales;f__Auriscalpiaceae
Sparassidaceae	0	0	1e-06	1e-06	1e-06	k__Eukaryota;p__Basidiomycota;c__Agaricomycetes;o__Polyporales;f__Sparassidaceae
Naomviridae	0	0	2e-06	0	0	k__Viruses;p__Uroviricota;c__Caudoviricetes;o__Unclassified;f__Naomviridae
Corticoviridae	0	1e-06	0	0	0	k__Viruses;p__Preplasmiviricota;c__Tectiliviricetes;o__Vinavirales;f__Corticoviridae
Gaiellaceae	1e-06	2e-06	0	1e-06	1e-06	k__Bacteria;p__Actinomycetota;c__Rubrobacteria;o__Gaiellales;f__Gaiellaceae
Molycolviridae	1e-06	2e-06	1e-06	0	0	k__Viruses;p__Uroviricota;c__Caudoviricetes;o__Unclassified;f__Molycolviridae
Panaceae	0	0	0	0	1e-06	k__Eukaryota;p__Basidiomycota;c__Agaricomycetes;o__Polyporales;f__Panaceae
Thermofilaceae	2e-06	3e-06	1e-06	1e-06	1e-06	k__Archaea;p__Thermoproteota;c__Thermoprotei;o__Thermofilales;f__Thermofilaceae
Winoviridae	0	0	0	2e-06	0	k__Viruses;p__Uroviricota;c__Caudoviricetes;o__Unclassified;f__Winoviridae
Blattabacteriaceae	1e-06	1e-06	0	2e-06	1e-06	k__Bacteria;p__Bacteroidota;c__Flavobacteriia;o__Flavobacteriales;f__Blattabacteriaceae
Peniophoraceae	0	1e-06	0	1e-06	1e-06	k__Eukaryota;p__Basidiomycota;c__Agaricomycetes;o__Russulales;f__Peniophoraceae
Celerinatantimonadaceae	1e-06	1e-06	1e-06	1e-06	1e-06	k__Bacteria;p__Pseudomonadota;c__Gammaproteobacteria;o__Unclassified;f__Celerinatantimonadaceae
Candidatus Geothermincolaceae	1e-06	1e-06	1e-06	2e-06	1e-06	k__Bacteria;p__Actinomycetota;c__Candidatus Geothermincolia;o__Candidatus Geothermincolales;f__Candidatus Geothermincolaceae
Govaniaceae	1e-06	1e-06	3e-06	2e-06	1e-06	k__Bacteria;p__Pseudomonadota;c__Alphaproteobacteria;o__Emcibacterales;f__Govaniaceae
Thermomicrobiaceae	2e-06	2e-06	1e-06	2e-06	2e-06	k__Bacteria;p__Thermomicrobiota;c__Thermomicrobia;o__Thermomicrobiales;f__Thermomicrobiaceae
Methanonatronarchaeaceae	1e-06	1e-06	1e-06	1e-06	1e-06	k__Archaea;p__Euryarchaeota;c__Methanonatronarchaeia;o__Methanonatronarchaeales;f__Methanonatronarchaeaceae
Pyrodictiaceae	1e-06	2e-06	1e-06	3e-06	1e-06	k__Archaea;p__Thermoproteota;c__Thermoprotei;o__Desulfurococcales;f__Pyrodictiaceae
Sporormiaceae	1e-06	0	0	1e-06	1e-06	k__Eukaryota;p__Ascomycota;c__Dothideomycetes;o__Pleosporales;f__Sporormiaceae
Ardenticatenaceae	2e-06	3e-06	2e-06	1e-06	2e-06	k__Bacteria;p__Chloroflexota;c__Ardenticatenia;o__Ardenticatenales;f__Ardenticatenaceae
Perlucidibacaceae	0	1e-06	1e-06	0	0	k__Bacteria;p__Pseudomonadota;c__Gammaproteobacteria;o__Pseudomonadales;f__Perlucidibacaceae
Hydnangiaceae	0	1e-06	0	1e-06	1e-06	k__Eukaryota;p__Basidiomycota;c__Agaricomycetes;o__Agaricales;f__Hydnangiaceae
Criblamydiaceae	2e-06	1e-06	1e-06	1e-06	1e-06	k__Bacteria;p__Chlamydiota;c__Chlamydiia;o__Parachlamydiales;f__Criblamydiaceae
Magnaporthaceae	0	0	0	1e-06	0	k__Eukaryota;p__Ascomycota;c__Sordariomycetes;o__Magnaporthales;f__Magnaporthaceae
Rhizodiscinaceae	1e-06	0	0	1e-06	1e-06	k__Eukaryota;p__Ascomycota;c__Dothideomycetes;o__Aulographales;f__Rhizodiscinaceae
Graphidaceae	0	1e-06	0	1e-06	0	k__Eukaryota;p__Ascomycota;c__Lecanoromycetes;o__Ostropales;f__Graphidaceae
Beutenbergiaceae	1e-06	1e-06	1e-06	1e-06	2e-06	k__Bacteria;p__Actinomycetota;c__Actinomycetes;o__Micrococcales;f__Beutenbergiaceae
Iodidimonadaceae	1e-06	2e-06	1e-06	0	0	k__Bacteria;p__Pseudomonadota;c__Alphaproteobacteria;o__Iodidimonadales;f__Iodidimonadaceae
Treboniaceae	1e-06	0	0	0	0	k__Bacteria;p__Actinomycetota;c__Actinomycetes;o__Streptosporangiales;f__Treboniaceae
Sympoventuriaceae	1e-06	1e-06	0	1e-06	1e-06	k__Eukaryota;p__Ascomycota;c__Dothideomycetes;o__Venturiales;f__Sympoventuriaceae
Coniochaetaceae	1e-06	0	0	1e-06	1e-06	k__Eukaryota;p__Ascomycota;c__Sordariomycetes;o__Coniochaetales;f__Coniochaetaceae
Forsetiviridae	0	0	1e-06	0	0	k__Viruses;p__Uroviricota;c__Caudoviricetes;o__Unclassified;f__Forsetiviridae
Candidatus Borrarchaeaceae	1e-06	1e-06	0	1e-06	1e-06	k__Archaea;p__Candidatus Borrarchaeota;c__Candidatus Borrarchaeia;o__Candidatus Borrarchaeales;f__Candidatus Borrarchaeaceae
Caldisericaceae	1e-06	2e-06	1e-06	1e-06	1e-06	k__Bacteria;p__Caldisericota;c__Caldisericia;o__Caldisericales;f__Caldisericaceae
Extremaceae	1e-06	1e-06	0	1e-06	1e-06	k__Eukaryota;p__Ascomycota;c__Dothideomycetes;o__Mycosphaerellales;f__Extremaceae
Thermoanaerobaculaceae	1e-06	0	0	1e-06	0	k__Bacteria;p__Acidobacteriota;c__Thermoanaerobaculia;o__Thermoanaerobaculales;f__Thermoanaerobaculaceae
Ophiostomataceae	1e-06	0	0	1e-06	1e-06	k__Eukaryota;p__Ascomycota;c__Sordariomycetes;o__Ophiostomatales;f__Ophiostomataceae
Phaeotrichaceae	0	0	0	1e-06	1e-06	k__Eukaryota;p__Ascomycota;c__Dothideomycetes;o__Phaeotrichales;f__Phaeotrichaceae
Candidatus Adiutricaceae	1e-06	0	0	0	1e-06	k__Bacteria;p__Thermodesulfobacteriota;c__Desulfarculia;o__Candidatus Adiutricales;f__Candidatus Adiutricaceae
Verrucariaceae	0	0	2e-06	0	0	k__Eukaryota;p__Ascomycota;c__Eurotiomycetes;o__Verrucariales;f__Verrucariaceae
Thorselliaceae	1e-06	1e-06	1e-06	1e-06	1e-06	k__Bacteria;p__Pseudomonadota;c__Gammaproteobacteria;o__Enterobacterales;f__Thorselliaceae
Guelinviridae	1e-06	1e-06	1e-06	0	0	k__Viruses;p__Uroviricota;c__Caudoviricetes;o__Unclassified;f__Guelinviridae
Candidatus Wolframiiraptoraceae	1e-06	1e-06	1e-06	1e-06	1e-06	k__Archaea;p__Nitrososphaerota;c__Unclassified;o__Unclassified;f__Candidatus Wolframiiraptoraceae
Thermosulfidibacteraceae	2e-06	2e-06	1e-06	2e-06	2e-06	k__Bacteria;p__Thermosulfidibacterota;c__Thermosulfidibacteria;o__Thermosulfidibacterales;f__Thermosulfidibacteraceae
Desulfosalsimonadaceae	1e-06	1e-06	1e-06	1e-06	1e-06	k__Bacteria;p__Thermodesulfobacteriota;c__Desulfobacteria;o__Desulfobacterales;f__Desulfosalsimonadaceae
Thermogemmatisporaceae	1e-06	1e-06	1e-06	1e-06	1e-06	k__Bacteria;p__Chloroflexota;c__Ktedonobacteria;o__Thermogemmatisporales;f__Thermogemmatisporaceae
Tricholomataceae	0	0	0	1e-06	1e-06	k__Eukaryota;p__Basidiomycota;c__Agaricomycetes;o__Agaricales;f__Tricholomataceae
Laetiporaceae	0	0	0	1e-06	0	k__Eukaryota;p__Basidiomycota;c__Agaricomycetes;o__Polyporales;f__Laetiporaceae
Tolypothrichaceae	1e-06	1e-06	1e-06	1e-06	1e-06	k__Bacteria;p__Cyanobacteriota;c__Cyanophyceae;o__Nostocales;f__Tolypothrichaceae
Meruliaceae	0	0	0	0	1e-06	k__Eukaryota;p__Basidiomycota;c__Agaricomycetes;o__Polyporales;f__Meruliaceae
Hysterangiaceae	0	0	0	1e-06	1e-06	k__Eukaryota;p__Basidiomycota;c__Agaricomycetes;o__Hysterangiales;f__Hysterangiaceae
Tetraplosphaeriaceae	0	0	0	1e-06	1e-06	k__Eukaryota;p__Ascomycota;c__Dothideomycetes;o__Pleosporales;f__Tetraplosphaeriaceae
Jaapiaceae	0	1e-06	0	1e-06	0	k__Eukaryota;p__Basidiomycota;c__Agaricomycetes;o__Jaapiales;f__Jaapiaceae
Exidiaceae	1e-06	0	0	1e-06	1e-06	k__Eukaryota;p__Basidiomycota;c__Agaricomycetes;o__Auriculariales;f__Exidiaceae
Dissulfurispiraceae	1e-06	0	0	0	1e-06	k__Bacteria;p__Nitrospirota;c__Thermodesulfovibrionia;o__Thermodesulfovibrionales;f__Dissulfurispiraceae
Woeseiaceae	2e-06	2e-06	1e-06	1e-06	1e-06	k__Bacteria;p__Pseudomonadota;c__Gammaproteobacteria;o__Woeseiales;f__Woeseiaceae
Eremomycetaceae	0	0	0	0	1e-06	k__Eukaryota;p__Ascomycota;c__Dothideomycetes;o__Eremomycetales;f__Eremomycetaceae
Euzebyaceae	1e-06	1e-06	2e-06	1e-06	0	k__Bacteria;p__Actinomycetota;c__Nitriliruptoria;o__Euzebyales;f__Euzebyaceae
Shiellaceae	2e-06	2e-06	1e-06	1e-06	1e-06	k__Bacteria;p__Bacteroidota;c__Cytophagia;o__Cytophagales;f__Shiellaceae
Lineolataceae	0	1e-06	0	1e-06	0	k__Eukaryota;p__Ascomycota;c__Dothideomycetes;o__Lineolatales;f__Lineolataceae
Peltigeraceae	0	0	1e-06	0	0	k__Eukaryota;p__Ascomycota;c__Lecanoromycetes;o__Peltigerales;f__Peltigeraceae
Fervidicoccaceae	2e-06	1e-06	1e-06	1e-06	1e-06	k__Archaea;p__Thermoproteota;c__Thermoprotei;o__Fervidicoccales;f__Fervidicoccaceae
Microthyriaceae	0	1e-06	0	1e-06	1e-06	k__Eukaryota;p__Ascomycota;c__Dothideomycetes;o__Microthyriales;f__Microthyriaceae
Lulworthiaceae	0	0	0	1e-06	0	k__Eukaryota;p__Ascomycota;c__Sordariomycetes;o__Lulworthiales;f__Lulworthiaceae
Lasiosphaeriaceae	1e-06	1e-06	1e-06	1e-06	1e-06	k__Eukaryota;p__Ascomycota;c__Sordariomycetes;o__Sordariales;f__Lasiosphaeriaceae
Onygenaceae	0	1e-06	0	1e-06	1e-06	k__Eukaryota;p__Ascomycota;c__Eurotiomycetes;o__Onygenales;f__Onygenaceae
Elsinoaceae	0	0	1e-06	1e-06	1e-06	k__Eukaryota;p__Ascomycota;c__Dothideomycetes;o__Myriangiales;f__Elsinoaceae
Candidatus Thermochlorobacteriaceae	1e-06	1e-06	0	0	0	k__Bacteria;p__Chlorobiota;c__Chlorobiia;o__Chlorobiales;f__Candidatus Thermochlorobacteriaceae
Botryobasidiaceae	0	1e-06	0	1e-06	1e-06	k__Eukaryota;p__Basidiomycota;c__Agaricomycetes;o__Cantharellales;f__Botryobasidiaceae
Natronoarchaeaceae	1e-06	1e-06	1e-06	1e-06	1e-06	k__Archaea;p__Euryarchaeota;c__Halobacteria;o__Halobacteriales;f__Natronoarchaeaceae
Aurantibacillaceae	1e-06	2e-06	1e-06	1e-06	1e-06	k__Bacteria;p__Bacteroidota;c__Sphingobacteriia;o__Sphingobacteriales;f__Aurantibacillaceae
Thermoleophilaceae	1e-06	1e-06	1e-06	0	0	k__Bacteria;p__Actinomycetota;c__Thermoleophilia;o__Thermoleophilales;f__Thermoleophilaceae
Candidatus Mcinerneyibacteriaceae	1e-06	1e-06	0	1e-06	0	k__Bacteria;p__Candidatus Mcinerneyibacteriota;c__Candidatus Mcinerneyibacteria;o__Candidatus Mcinerneyibacteriales;f__Candidatus Mcinerneyibacteriaceae
Candidatus Persebacteraceae	1e-06	0	0	1e-06	0	k__Bacteria;p__Pseudomonadota;c__Gammaproteobacteria;o__Candidatus Tethybacterales;f__Candidatus Persebacteraceae
Vulgatibacteraceae	1e-06	0	0	0	0	k__Bacteria;p__Myxococcota;c__Myxococcia;o__Myxococcales;f__Vulgatibacteraceae
Candidatus Calditenuaceae	1e-06	1e-06	0	2e-06	1e-06	k__Archaea;p__Nitrososphaerota;c__Unclassified;o__Candidatus Caldarchaeales;f__Candidatus Calditenuaceae
Hymenogastraceae	0	0	1e-06	0	1e-06	k__Eukaryota;p__Basidiomycota;c__Agaricomycetes;o__Agaricales;f__Hymenogastraceae
Kallotenuaceae	1e-06	0	1e-06	1e-06	1e-06	k__Bacteria;p__Chloroflexota;c__Chloroflexia;o__Kallotenuales;f__Kallotenuaceae
Futianiaceae	0	1e-06	2e-06	1e-06	0	k__Bacteria;p__Pseudomonadota;c__Alphaproteobacteria;o__Futianiales;f__Futianiaceae
Immundisolibacteraceae	1e-06	1e-06	1e-06	1e-06	0	k__Bacteria;p__Pseudomonadota;c__Gammaproteobacteria;o__Immundisolibacterales;f__Immundisolibacteraceae
Cryptobasidiaceae	0	1e-06	0	0	1e-06	k__Eukaryota;p__Basidiomycota;c__Exobasidiomycetes;o__Exobasidiales;f__Cryptobasidiaceae
Lichenihabitantaceae	1e-06	0	2e-06	0	1e-06	k__Bacteria;p__Pseudomonadota;c__Alphaproteobacteria;o__Hyphomicrobiales;f__Lichenihabitantaceae
Chitinivibrionaceae	1e-06	1e-06	1e-06	1e-06	2e-06	k__Bacteria;p__Fibrobacterota;c__Chitinivibrionia;o__Chitinivibrionales;f__Chitinivibrionaceae
Candidatus Nanopelagicaceae	1e-06	0	0	1e-06	0	k__Bacteria;p__Actinomycetota;c__Actinomycetes;o__Candidatus Nanopelagicales;f__Candidatus Nanopelagicaceae
Candidatus Mycalebacteriaceae	0	0	0	1e-06	0	k__Bacteria;p__Thermodesulfobacteriota;c__Candidatus Dadabacteria;o__Candidatus Nemesobacterales;f__Candidatus Mycalebacteriaceae
Brachybasidiaceae	0	1e-06	0	1e-06	1e-06	k__Eukaryota;p__Basidiomycota;c__Exobasidiomycetes;o__Exobasidiales;f__Brachybasidiaceae
Thermoplasmataceae	1e-06	1e-06	0	1e-06	1e-06	k__Archaea;p__Candidatus Thermoplasmatota;c__Thermoplasmata;o__Thermoplasmatales;f__Thermoplasmataceae
Boletaceae	1e-06	1e-06	1e-06	1e-06	1e-06	k__Eukaryota;p__Basidiomycota;c__Agaricomycetes;o__Boletales;f__Boletaceae
Auriculariaceae	0	0	0	1e-06	0	k__Eukaryota;p__Basidiomycota;c__Agaricomycetes;o__Auriculariales;f__Auriculariaceae
Cladosporiaceae	0	0	0	1e-06	0	k__Eukaryota;p__Ascomycota;c__Dothideomycetes;o__Cladosporiales;f__Cladosporiaceae
Halococcaceae	1e-06	0	0	0	1e-06	k__Archaea;p__Euryarchaeota;c__Halobacteria;o__Halobacteriales;f__Halococcaceae
Candidatus Bipolaricaulaceae	1e-06	1e-06	1e-06	0	1e-06	k__Bacteria;p__Candidatus Bipolaricaulota;c__Candidatus Bipolaricaulia;o__Candidatus Bipolaricaulales;f__Candidatus Bipolaricaulaceae
Vezdaeaceae	0	0	0	0	1e-06	k__Eukaryota;p__Ascomycota;c__Unclassified;o__Vezdaeales;f__Vezdaeaceae
Violaceomycetaceae	0	0	0	1e-06	0	k__Eukaryota;p__Basidiomycota;c__Ustilaginomycetes;o__Violaceomycetales;f__Violaceomycetaceae
Propylenellaceae	0	0	2e-06	0	0	k__Bacteria;p__Pseudomonadota;c__Alphaproteobacteria;o__Hyphomicrobiales;f__Propylenellaceae
Pseudoxanthobacteraceae	0	0	1e-06	0	0	k__Bacteria;p__Pseudomonadota;c__Alphaproteobacteria;o__Hyphomicrobiales;f__Pseudoxanthobacteraceae
Tricladiaceae	0	1e-06	0	1e-06	1e-06	k__Eukaryota;p__Ascomycota;c__Leotiomycetes;o__Helotiales;f__Tricladiaceae
Pachyviridae	1e-06	1e-06	1e-06	1e-06	1e-06	k__Viruses;p__Uroviricota;c__Caudoviricetes;o__Unclassified;f__Pachyviridae
Meripilaceae	0	0	2e-06	0	0	k__Eukaryota;p__Basidiomycota;c__Agaricomycetes;o__Polyporales;f__Meripilaceae
Crevaviridae	1e-06	1e-06	0	0	0	k__Viruses;p__Uroviricota;c__Caudoviricetes;o__Crassvirales;f__Crevaviridae
Kriegeriaceae	0	0	0	0	1e-06	k__Eukaryota;p__Basidiomycota;c__Microbotryomycetes;o__Kriegeriales;f__Kriegeriaceae
Phaeocystidibacteraceae	0	1e-06	1e-06	1e-06	0	k__Bacteria;p__Bacteroidota;c__Flavobacteriia;o__Flavobacteriales;f__Phaeocystidibacteraceae
Aliceevansviridae	1e-06	1e-06	0	0	0	k__Viruses;p__Uroviricota;c__Caudoviricetes;o__Unclassified;f__Aliceevansviridae
Microthrixaceae	1e-06	2e-06	0	1e-06	1e-06	k__Bacteria;p__Actinomycetota;c__Acidimicrobiia;o__Acidimicrobiales;f__Microthrixaceae
Roseiarcaceae	1e-06	1e-06	1e-06	0	1e-06	k__Bacteria;p__Pseudomonadota;c__Alphaproteobacteria;o__Hyphomicrobiales;f__Roseiarcaceae
Desulfobaccaceae	1e-06	1e-06	1e-06	1e-06	1e-06	k__Bacteria;p__Thermodesulfobacteriota;c__Desulfobaccia;o__Desulfobaccales;f__Desulfobaccaceae
Schizotheciaceae	0	0	0	0	1e-06	k__Eukaryota;p__Ascomycota;c__Sordariomycetes;o__Sordariales;f__Schizotheciaceae
Paraconexibacteraceae	0	0	0	0	1e-06	k__Bacteria;p__Actinomycetota;c__Thermoleophilia;o__Solirubrobacterales;f__Paraconexibacteraceae
Helotiaceae	0	1e-06	0	0	0	k__Eukaryota;p__Ascomycota;c__Leotiomycetes;o__Helotiales;f__Helotiaceae
Thermodesulfobiaceae	1e-06	1e-06	1e-06	1e-06	1e-06	k__Bacteria;p__Thermodesulfobiota;c__Thermodesulfobiia;o__Thermodesulfobiales;f__Thermodesulfobiaceae
Candidatus Saccharicenantaceae	2e-06	2e-06	1e-06	1e-06	1e-06	k__Bacteria;p__Candidatus Aminicenantes;c__Candidatus Aminicenantia;o__Candidatus Aminicenantales;f__Candidatus Saccharicenantaceae
Phaeosphaeriaceae	0	1e-06	0	1e-06	0	k__Eukaryota;p__Ascomycota;c__Dothideomycetes;o__Pleosporales;f__Phaeosphaeriaceae
Mollisiaceae	0	0	0	1e-06	1e-06	k__Eukaryota;p__Ascomycota;c__Leotiomycetes;o__Helotiales;f__Mollisiaceae
Candidatus Deianiraeaceae	1e-06	0	0	0	1e-06	k__Bacteria;p__Pseudomonadota;c__Alphaproteobacteria;o__Rickettsiales;f__Candidatus Deianiraeaceae
Abditibacteriaceae	1e-06	1e-06	0	1e-06	1e-06	k__Bacteria;p__Abditibacteriota;c__Abditibacteriia;o__Abditibacteriales;f__Abditibacteriaceae
Capillimicrobiaceae	1e-06	0	0	0	0	k__Bacteria;p__Actinomycetota;c__Thermoleophilia;o__Solirubrobacterales;f__Capillimicrobiaceae
Chaetosphaeriaceae	0	0	0	1e-06	0	k__Eukaryota;p__Ascomycota;c__Sordariomycetes;o__Chaetosphaeriales;f__Chaetosphaeriaceae
Pseudohongiellaceae	1e-06	1e-06	1e-06	1e-06	1e-06	k__Bacteria;p__Pseudomonadota;c__Gammaproteobacteria;o__Pseudomonadales;f__Pseudohongiellaceae
Lophiostomataceae	0	0	1e-06	0	0	k__Eukaryota;p__Ascomycota;c__Dothideomycetes;o__Pleosporales;f__Lophiostomataceae
Thiovibrionaceae	1e-06	1e-06	1e-06	1e-06	1e-06	k__Bacteria;p__Thermodesulfobacteriota;c__Desulfobulbia;o__Desulfobulbales;f__Thiovibrionaceae
Catenulisporaceae	1e-06	1e-06	0	0	1e-06	k__Bacteria;p__Actinomycetota;c__Actinomycetes;o__Catenulisporales;f__Catenulisporaceae
Notoacmeibacteraceae	0	0	1e-06	0	0	k__Bacteria;p__Pseudomonadota;c__Alphaproteobacteria;o__Hyphomicrobiales;f__Notoacmeibacteraceae
Candidatus Tiddalikarchaeaceae	0	0	1e-06	0	0	k__Archaea;p__Nanoarchaeota;c__Candidatus Nanoarchaeia;o__Candidatus Tiddalikarchaeales;f__Candidatus Tiddalikarchaeaceae
Actinopolysporaceae	0	0	0	1e-06	0	k__Bacteria;p__Actinomycetota;c__Actinomycetes;o__Actinopolysporales;f__Actinopolysporaceae
Candidatus Norongarragalinaceae	0	0	0	1e-06	0	k__Archaea;p__Candidatus Micrarchaeota;c__Candidatus Micrarchaeia;o__Candidatus Norongarragalinales;f__Candidatus Norongarragalinaceae
Candidatus Bathyarchaeaceae	1e-06	1e-06	0	1e-06	1e-06	k__Archaea;p__Candidatus Bathyarchaeota;c__Candidatus Bathyarchaeia;o__Candidatus Bathyarchaeales;f__Candidatus Bathyarchaeaceae
Melanogastraceae	0	0	0	1e-06	0	k__Eukaryota;p__Basidiomycota;c__Agaricomycetes;o__Boletales;f__Melanogastraceae
Coniophoraceae	0	0	0	1e-06	0	k__Eukaryota;p__Basidiomycota;c__Agaricomycetes;o__Boletales;f__Coniophoraceae
Naemateliaceae	0	0	0	1e-06	0	k__Eukaryota;p__Basidiomycota;c__Tremellomycetes;o__Tremellales;f__Naemateliaceae
Didymellaceae	0	0	0	0	1e-06	k__Eukaryota;p__Ascomycota;c__Dothideomycetes;o__Pleosporales;f__Didymellaceae
Ichthyobacteriaceae	0	0	0	1e-06	0	k__Bacteria;p__Bacteroidota;c__Flavobacteriia;o__Flavobacteriales;f__Ichthyobacteriaceae
Fibroporiaceae	0	0	0	1e-06	0	k__Eukaryota;p__Basidiomycota;c__Agaricomycetes;o__Polyporales;f__Fibroporiaceae
Oceanococcaceae	1e-06	0	1e-06	0	0	k__Bacteria;p__Pseudomonadota;c__Gammaproteobacteria;o__Chromatiales;f__Oceanococcaceae
Cucurbitariaceae	0	0	0	0	1e-06	k__Eukaryota;p__Ascomycota;c__Dothideomycetes;o__Pleosporales;f__Cucurbitariaceae
Trypetheliaceae	0	0	0	1e-06	1e-06	k__Eukaryota;p__Ascomycota;c__Dothideomycetes;o__Trypetheliales;f__Trypetheliaceae
Fistulinaceae	0	0	0	0	1e-06	k__Eukaryota;p__Basidiomycota;c__Agaricomycetes;o__Agaricales;f__Fistulinaceae
Reticulibacteraceae	1e-06	1e-06	0	1e-06	1e-06	k__Bacteria;p__Chloroflexota;c__Ktedonobacteria;o__Ktedonobacterales;f__Reticulibacteraceae
Letrouitiaceae	0	1e-06	0	0	0	k__Eukaryota;p__Ascomycota;c__Lecanoromycetes;o__Teloschistales;f__Letrouitiaceae
Candidatus Palauibacteraceae	1e-06	1e-06	1e-06	1e-06	1e-06	k__Bacteria;p__Gemmatimonadota;c__Gemmatimonadetes;o__Candidatus Palauibacterales;f__Candidatus Palauibacteraceae
Lindgomycetaceae	0	0	0	1e-06	0	k__Eukaryota;p__Ascomycota;c__Dothideomycetes;o__Pleosporales;f__Lindgomycetaceae
Kytococcaceae	1e-06	0	1e-06	0	1e-06	k__Bacteria;p__Actinomycetota;c__Actinomycetes;o__Micrococcales;f__Kytococcaceae
Sarocladiaceae	0	0	1e-06	0	0	k__Eukaryota;p__Ascomycota;c__Sordariomycetes;o__Hypocreales;f__Sarocladiaceae
Cryptosporangiaceae	0	0	1e-06	0	0	k__Bacteria;p__Actinomycetota;c__Actinomycetes;o__Cryptosporangiales;f__Cryptosporangiaceae
Motilibacteraceae	1e-06	0	0	1e-06	0	k__Bacteria;p__Actinomycetota;c__Actinomycetes;o__Motilibacterales;f__Motilibacteraceae
Lusitaniellaceae	0	0	0	0	1e-06	k__Bacteria;p__Cyanobacteriota;c__Cyanophyceae;o__Spirulinales;f__Lusitaniellaceae
Postiaceae	0	1e-06	0	1e-06	0	k__Eukaryota;p__Basidiomycota;c__Agaricomycetes;o__Polyporales;f__Postiaceae
Hydrococcaceae	0	0	0	1e-06	0	k__Bacteria;p__Cyanobacteriota;c__Cyanophyceae;o__Pleurocapsales;f__Hydrococcaceae
Lichenibacteriaceae	1e-06	0	1e-06	0	0	k__Bacteria;p__Pseudomonadota;c__Alphaproteobacteria;o__Hyphomicrobiales;f__Lichenibacteriaceae
Fluviibacteraceae	0	0	1e-06	0	0	k__Bacteria;p__Pseudomonadota;c__Betaproteobacteria;o__Rhodocyclales;f__Fluviibacteraceae
Hytrosaviridae	0	0	0	0	1e-06	k__Viruses;p__Unclassified;c__Naldaviricetes;o__Lefavirales;f__Hytrosaviridae
Aliterellaceae	0	0	1e-06	0	0	k__Bacteria;p__Cyanobacteriota;c__Cyanophyceae;o__Chroococcidiopsidales;f__Aliterellaceae
Usitatibacteraceae	1e-06	1e-06	0	0	0	k__Bacteria;p__Pseudomonadota;c__Betaproteobacteria;o__Nitrosomonadales;f__Usitatibacteraceae
Rhabdaerophilaceae	0	0	1e-06	0	0	k__Bacteria;p__Pseudomonadota;c__Alphaproteobacteria;o__Hyphomicrobiales;f__Rhabdaerophilaceae
Casimicrobiaceae	0	1e-06	0	0	1e-06	k__Bacteria;p__Pseudomonadota;c__Betaproteobacteria;o__Unclassified;f__Casimicrobiaceae
Cymatolegaceae	0	0	0	0	1e-06	k__Bacteria;p__Cyanobacteriota;c__Cyanophyceae;o__Nodosilineales;f__Cymatolegaceae
Others	0.496824	0.48031	0.326882	0.511331	0.424593	Others

[truncated: 1 more sheets: Table S11]
